# Supplementary material for: Interaction of lncRNA Gm2044 and EEF2 promotes estradiol synthesis in ovarian follicular granulosa cells
Source: J Ovarian Res. 2023 Aug 23;16:171. doi: 10.1186/s13048-023-01232-z (PMC10464411; doi:10.1186/s13048-023-01232-z)
Supplement: Supplementary file 4 — Supplementary Material 4 [file 13048_2023_1232_MOESM4_ESM.xls]

## Sheet: Sheet
Table S5. Significant proteins of Gm2044 binding # fc..Lnc--Ctrl--T: 0.5850 # Column A: ENTREZID, <Processed> ENTREZID of this protein group, the leading protein will be used for mapping, if failed, use the next leading protein and so on, if all failed, 'NA' will be assigned. # Column B: Majority.protein.IDs, <MaxQuant> Due to insufficient unique peptide, these proteins cannot be distinguished, s…
ENTREZID	Majority.protein.IDs	Gene.names	Number.of.proteins	Unique.peptides	Sequence.coverage....	MS.MS.count	Q.value	Score	MS.MS.count.ctrl	MS.MS.count.Lnc	iBAQ	Symbol	Ctrl.1	Lnc.1	Lnc	Ctrl	fc..Lnc--Ctrl	class..Lnc--Ctrl	Alias	preferred_name	protein_size	annotation	SubPPI	STRING_id
	CON__P00761		1	8	49.8	259	0	323.31	72	99	4542600000	CON__P00761	72	99	99	72	0.784725	T
	CON__P02754		1	2	8.6	5	0	12.893	1	3	797160	CON__P02754	1	3	3	1	1.25721	T
	CON__P08727		4	6	33.2	18	0	65.873	4	7	3777700	CON__P08727	4	7	7	4	0.974021	T
	CON__P13717		1	14	53	191	0	323.31	53	65	379860000	CON__P13717	53	65	65	53	0.618662	T
	CON__Q3KNV1;CON__P08729		2	3	12.2	4	0	21.966	0	3	205140	CON__Q3KNV1	0	3	3	0	2.25721	T
100041230	P62806	Hist1h4a	1	6	57.3	45	0	74.079	13	17	134600000	Hist1h4a	13	17	17	13	0.6796	T	Hist1h4a; Hist1h4b; Hist1h4c; Hist1h4d; Hist1h4f; Hist1h4h; Hist1h4i; Hist1h4j; Hist1h4k; Hist1h4m; Hist2h4a; Hist4h4	Hist4h4	103	Histone H4; Core component of nucleosome. Nucleosomes wrap and compact DNA into chromatin, limiting DNA accessibility to the cellular machineries which require DNA as a template. Histones thereby play a central role in transcription regulation, DNA repair, DNA replication and chromosomal stability. DNA accessibility is regulated via a complex set of post-translational modifications of histones, a…	4	10090.ENSMUSP00000136357
11991	Q60668-3;Q60668;E9Q5B6;F6ZV59;G5E8G0;G3X9W0;Q60668-4;Q60668-2	Hnrnpd	9	4	17.6	8	0	32.565	1	2	1533600	Hnrnpd	1	2	2	1	0.815756	T	Hnrnpd	Hnrnpd	355	Heterogeneous nuclear ribonucleoprotein D0; Binds with high affinity to RNA molecules that contain AU-rich elements (AREs) found within the 3'-UTR of many proto- oncogenes and cytokine mRNAs. Also binds to double- and single- stranded DNA sequences in a specific manner and functions a transcription factor. Each of the RNA-binding domains specifically can bind solely to a single-stranded non-monot…	2	10090.ENSMUSP00000132735
12843	Q01149	Col1a2	2	5	4	6	0	30.613	1	3	433370	Col1a2	1	3	3	1	1.25721	T	Col1a2	Col1a2	1372	Collagen alpha-2(I) chain; Type I collagen is a member of group I collagen (fibrillar forming collagen); Belongs to the fibrillar collagen family	6	10090.ENSMUSP00000031668
13629	P58252	Eef2	1	3	4.2	6	0	24.189	1	3	552050	Eef2	1	3	3	1	1.25721	T	Eef2	Eef2	858	Elongation factor 2; Catalyzes the GTP-dependent ribosomal translocation step during translation elongation. During this step, the ribosome changes from the pre-translocational (PRE) to the post- translocational (POST) state as the newly formed A-site-bound peptidyl-tRNA and P-site-bound deacylated tRNA move to the P and E sites, respectively. Catalyzes the coordinated movement of the two tRNA mo…	3	10090.ENSMUSP00000046101
15381	Q9Z204-2;Q9Z204;Q9Z204-4;Q9Z204-3;Q9Z204-5	Hnrnpc	7	11	38	23	0	81.816	3	5	4668800	Hnrnpc	3	5	5	3	0.868114	T	Hnrnpc	Hnrnpc	313	Heterogeneous nuclear ribonucleoproteins C1/C2; Binds pre-mRNA and nucleates the assembly of 40S hnRNP particles. Interacts with poly-U tracts in the 3'-UTR or 5'-UTR of mRNA and modulates the stability and the level of translation of bound mRNA molecules. Single HNRNPC tetramers bind 230-240 nucleotides. Trimers of HNRNPC tetramers bind 700 nucleotides. May play a role in the early steps of spli…	2	10090.ENSMUSP00000107237
15510	P63038;P63038-2	Hspd1	4	6	13.8	19	0	108.11	5	7	2575200	Hspd1	5	7	7	5	0.710987	T	Hspd1	Hspd1	573	60 kDa heat shock protein, mitochondrial; Chaperonin implicated in mitochondrial protein import and macromolecular assembly. Together with Hsp10, facilitates the correct folding of imported proteins. May also prevent misfolding and promote the refolding and proper assembly of unfolded polypeptides generated under stress conditions in the mitochondrial matrix. The functional units of these chapero…	1	10090.ENSMUSP00000027123
16668	CON__P05784;P05784	Krt18	2	4	13.9	9	0	28.952	2	4	1699600	Krt18	2	4	4	2	1.0098	T	Krt18	Krt18	423	Keratin, type I cytoskeletal 18; When phosphorylated, plays a role in filament reorganization. Involved in the delivery of mutated CFTR to the plasma membrane. Involved in the uptake of thrombin-antithrombin complexes by hepatic cells (By similarity). Together with KRT8, is involved in interleukin-6 (IL-6)-mediated barrier protection	5	10090.ENSMUSP00000023803
16691	CON__P05787;P11679	Krt8	10	19	51.3	45	0	201.2	13	17	20772000	Krt8	13	17	17	13	0.6796	T	Krt8	Krt8	490	Keratin, type II cytoskeletal 8; Together with KRT19, helps to link the contractile apparatus to dystrophin at the costameres of striated muscle; Belongs to the intermediate filament family	5	10090.ENSMUSP00000023952
16905	P48678-2;P48678;P48678-3	Lmna	4	8	17.6	19	0	60.572	6	8	2087700	Lmna	6	8	8	6	0.66276	T	Lmna	Lmna	665	Prelamin-A/C; Lamins are components of the nuclear lamina, a fibrous layer on the nucleoplasmic side of the inner nuclear membrane, which is thought to provide a framework for the nuclear envelope and may also interact with chromatin. Lamin A and C are present in equal amounts in the lamina of mammals. Plays an important role in nuclear assembly, chromatin organization, nuclear membrane and telom…	2	10090.ENSMUSP00000029699
18148	Q9DAY9;Q5SQB0;Q5SQB5;Q61937	Npm1	4	4	14.8	7	0	25.619	2	3	5246200	Npm1	2	3	3	2	0.672247	T	Npm1	Npm1	292	Nucleophosmin; Involved in diverse cellular processes such as ribosome biogenesis, centrosome duplication, protein chaperoning, histone assembly, cell proliferation, and regulation of tumor suppressors p53/TP53 and ARF. Binds ribosome presumably to drive ribosome nuclear export. Associated with nucleolar ribonucleoprotein structures and bind single-stranded nucleic acids. Acts as a chaperonin for…	2	10090.ENSMUSP00000075067
18477	B1AXW5;B1AXW6;P35700;B1AXW4	Prdx1	4	3	18.3	10	0	19.323	3	4	2500900	Prdx1	3	4	4	3	0.594759	T	Prdx1	Prdx1	199	Peroxiredoxin-1; Thiol-specific peroxidase that catalyzes the reduction of hydrogen peroxide and organic hydroperoxides to water and alcohols, respectively. Plays a role in cell protection against oxidative stress by detoxifying peroxides and as sensor of hydrogen peroxide-mediated signaling events. Might participate in the signaling cascades of growth factors and tumor necrosis factor-alpha by r…	1	10090.ENSMUSP00000114159
193740	Q61696;P17879	Hspa1a;Hspa1b	2	3	12.9	8	0	33.069	1	4	566680	Hspa1a	1	4	4	1	1.59476	T	Hspa1a;Hspa1b	Hspa1a	641	Heat shock 70 kDa protein 1A; Molecular chaperone implicated in a wide variety of cellular processes, including protection of the proteome from stress, folding and transport of newly synthesized polypeptides, activation of proteolysis of misfolded proteins and the formation and dissociation of protein complexes. Plays a pivotal role in the protein quality control system, ensuring the correct fold…	1	10090.ENSMUSP00000084586
20102	P62702;V9GWY0	Rps4x;Gm15013	2	4	14.1	4	0	23.34	1	2	2064500	Rps4x	1	2	2	1	0.815756	T	Gm15013;Rps4x	Rps4x	263	Ribosomal protein S4, X-linked; Belongs to the eukaryotic ribosomal protein eS4 family	3	10090.ENSMUSP00000033683
51810	Q8VEK3-2;Q8VEK3	Hnrnpu	2	7	10.5	18	0	63.59	1	2	1339400	Hnrnpu	1	2	2	1	0.815756	T	Hnrnpu	Hnrnpu	800	Heterogeneous nuclear ribonucleoprotein U; DNA- and RNA-binding protein involved in several cellular processes such as nuclear chromatin organization, telomere-length regulation, transcription, mRNA alternative splicing and stability, Xist-mediated transcriptional silencing and mitotic cell progression. Plays a role in the regulation of interphase large-scale gene-rich chromatin organization thro…	2	10090.ENSMUSP00000047571
53817	Q9Z1N5;Q8VDW0-2;Q8VDW0	Ddx39b;Ddx39a	3	3	7.5	7	0	20.202	1	2	1433700	Ddx39b	1	2	2	1	0.815756	T	Ddx39a;Ddx39b	Ddx39b	428	Spliceosome RNA helicase Ddx39b; Involved in nuclear export of spliced and unspliced mRNA. Assembling component of the TREX complex which is thought to couple mRNA transcription, processing and nuclear export, and specifically associates with spliced mRNA and not with unspliced pre-mRNA. TREX is recruited to spliced mRNAs by a transcription- independent mechanism, binds to mRNA upstream of the ex…	3	10090.ENSMUSP00000134178
68052	P62301;Q921R2	Rps13	3	3	20.5	5	0	30.444	1	2	2345600	Rps13	1	2	2	1	0.815756	T	Rps13	Rps13	151	Ribosomal protein S13; Belongs to the universal ribosomal protein uS15 family	3	10090.ENSMUSP00000126294
