# Supplementary material for: Interaction of lncRNA Gm2044 and EEF2 promotes estradiol synthesis in ovarian follicular granulosa cells
Source: J Ovarian Res. 2023 Aug 23;16:171. doi: 10.1186/s13048-023-01232-z (PMC10464411; doi:10.1186/s13048-023-01232-z)
Supplement: Supplementary file 5 — Supplementary Material 5 [file 13048_2023_1232_MOESM5_ESM.xls]

## Sheet: enrichGO.Lnc--Ctrl.ALL
Table S6. GO analysis for significant proteins #Column A : "ID", stands for the ID of gene ontology term. #Column B : "Description", stands for the name of gene ontology term. #Column C : "GeneRatio", stands for the Gene Ratio value genes associated with the ID, it equals (Count/the total number of DE genes). #Column D : "BgRatio", stands for the Ratio with the number of background population gen…
ID	Description	GeneRatio	BgRatio	pvalue	p.adjust	qvalue	geneID	Count	type
GO:0000054	ribosomal subunit export from nucleus	1|16	17|23843	0.0113507	0.0376264	0.0155071	Npm1	1	Biological process
GO:0000055	ribosomal large subunit export from nucleus	1|16	10|23843	0.0066916	0.028485	0.0117396	Npm1	1	Biological process
GO:0000056	ribosomal small subunit export from nucleus	1|16	8|23843	0.00535664	0.024987	0.010298	Npm1	1	Biological process
GO:0000245	spliceosomal complex assembly	1|16	46|23843	0.0304354	0.0619586	0.0255353	Ddx39b	1	Biological process
GO:0000280	nuclear division	2|16	416|23843	0.0310092	0.0624149	0.0257233	Hspa1a/Hnrnpu	2	Biological process
GO:0000302	response to reactive oxygen species	2|16	194|23843	0.00733235	0.0297007	0.0122407	Prdx1/Hnrnpd	2	Biological process
GO:0000303	response to superoxide	1|16	25|23843	0.0166503	0.047151	0.0194326	Prdx1	1	Biological process
GO:0000305	response to oxygen radical	1|16	28|23843	0.0186308	0.0485398	0.0200049	Prdx1	1	Biological process
GO:0000307	"cyclin-dependent protein kinase holoenzyme complex"	1|16	44|23583	0.0294471	0.0546266	0.0242585	Hspd1	1	Cellular component
GO:0000346	transcription export complex	1|16	12|23583	0.00811303	0.0241504	0.0107247	Ddx39b	1	Cellular component
GO:0000375	RNA splicing, via transesterification reactions	4|16	241|23843	1.6842e-05	0.000468569	0.000193114	Npm1/Hnrnpu/Ddx39b/Hnrnpc	4	Biological process
GO:0000377	"RNA splicing, via transesterification reactions with bulged adenosine as nucleophile"	4|16	240|23843	1.65692e-05	0.000468569	0.000193114	Npm1/Hnrnpu/Ddx39b/Hnrnpc	4	Biological process
GO:0000380	alternative mRNA splicing, via spliceosome	1|16	55|23843	0.0362876	0.0669859	0.0276072	Hnrnpu	1	Biological process
GO:0000381	"regulation of alternative mRNA splicing, via spliceosome"	1|16	42|23843	0.0278237	0.0598748	0.0246764	Hnrnpu	1	Biological process
GO:0000398	mRNA splicing, via spliceosome	4|16	240|23843	1.65692e-05	0.000468569	0.000193114	Npm1/Hnrnpu/Ddx39b/Hnrnpc	4	Biological process
GO:0000448	"cleavage in ITS2 between 5.8S rRNA and LSU-rRNA of tricistronic rRNA transcript (SSU-rRNA, 5.8S"	1|16	3|23843	0.0020119	0.0150699	0.00621083	Npm1	1	Biological process
GO:0000460	maturation of 5.8S rRNA	1|16	33|23843	0.0219233	0.0525485	0.021657	Npm1	1	Biological process
GO:0000463	"maturation of LSU-rRNA from tricistronic rRNA transcript (SSU-rRNA, 5.8S rRNA, LSU-rRNA)"	1|16	13|23843	0.00869087	0.032549	0.0134146	Npm1	1	Biological process
GO:0000466	"maturation of 5.8S rRNA from tricistronic rRNA transcript (SSU-rRNA, 5.8S rRNA, LSU-rRNA)"	1|16	21|23843	0.0140039	0.0431186	0.0177707	Npm1	1	Biological process
GO:0000469	cleavage involved in rRNA processing	1|16	25|23843	0.0166503	0.047151	0.0194326	Npm1	1	Biological process
GO:0000470	maturation of LSU-rRNA	1|16	29|23843	0.0192901	0.049431	0.0203722	Npm1	1	Biological process
GO:0000478	"endonucleolytic cleavage involved in rRNA processing"	1|16	14|23843	0.00935646	0.0343806	0.0141694	Npm1	1	Biological process
GO:0000479	"endonucleolytic cleavage of tricistronic rRNA transcript (SSU-rRNA, 5.8S rRNA, LSU-rRNA)"	1|16	13|23843	0.00869087	0.032549	0.0134146	Npm1	1	Biological process
GO:0000723	telomere maintenance	5|16	121|23843	1.29371e-08	3.64851e-06	1.50368e-06	Hspa1a/Lmna/Hnrnpd/Hnrnpu/Hnrnpc	5	Biological process
GO:0000788	nuclear nucleosome	1|16	39|23583	0.0261423	0.0499435	0.0221788	Hist1h4m	1	Cellular component
GO:0000790	nuclear chromatin	2|16	390|23583	0.02809	0.0528753	0.0234808	Prdx1/Hist1h4m	2	Cellular component
GO:0000791	euchromatin	1|16	38|23583	0.0254801	0.0494159	0.0219445	Prdx1	1	Cellular component
GO:0000803	sex chromosome	1|16	38|23583	0.0254801	0.0494159	0.0219445	Hnrnpu	1	Cellular component
GO:0000993	RNA polymerase II core binding	1|16	31|23049	0.0213105	0.0432668	0.014275	Hnrnpu	1	Molecular function
GO:0001047	core promoter binding	2|16	157|23049	0.00519628	0.0224988	0.00742302	Npm1/Hnrnpu	2	Molecular function
GO:0001076	"transcription factor activity, RNA polymerase II transcription factor binding"	2|16	193|23049	0.00774845	0.0247165	0.0081547	Hspa1a/Npm1	2	Molecular function
GO:0001091	"RNA polymerase II basal transcription factor binding"	1|16	17|23049	0.0117397	0.0314624	0.0103804	Hnrnpu	1	Molecular function
GO:0001097	TFIIH-class transcription factor binding	1|16	3|23049	0.00208116	0.0154931	0.00511163	Hnrnpu	1	Molecular function
GO:0001098	basal transcription machinery binding	1|16	47|23049	0.0321422	0.052525	0.0173296	Hnrnpu	1	Molecular function
GO:0001099	"basal RNA polymerase II transcription machinery binding"	1|16	47|23049	0.0321422	0.052525	0.0173296	Hnrnpu	1	Molecular function
GO:0001101	response to acid chemical	2|16	348|23843	0.0222708	0.0528236	0.0217704	Krt8/Col1a2	2	Biological process
GO:0001104	RNA polymerase II transcription cofactor activity	2|16	102|23049	0.00223482	0.0157614	0.00520013	Hspa1a/Npm1	2	Molecular function
GO:0001105	"RNA polymerase II transcription coactivator activity"	1|16	48|23049	0.0328154	0.0529791	0.0174794	Npm1	1	Molecular function
GO:0001106	"RNA polymerase II transcription corepressor activity"	1|16	29|23049	0.0199486	0.0417674	0.0137803	Hspa1a	1	Molecular function
GO:0001190	"transcriptional activator activity, RNA polymerase II transcription factor binding"	1|16	69|23049	0.0468523	0.0682414	0.0225148	Npm1	1	Molecular function
GO:0001191	"transcriptional repressor activity, RNA polymerase II transcription factor binding"	1|16	53|23049	0.036175	0.0570288	0.0188155	Hspa1a	1	Molecular function
GO:0001530	lipopolysaccharide binding	1|16	25|23049	0.0172194	0.0397828	0.0131255	Hspd1	1	Molecular function
GO:0001558	regulation of cell growth	2|16	415|23843	0.0308721	0.0624149	0.0257233	Npm1/Ddx39b	2	Biological process
GO:0001652	granular component	1|16	7|23583	0.00474013	0.0178452	0.00792468	Npm1	1	Cellular component
GO:0001836	release of cytochrome c from mitochondria	1|16	62|23843	0.0408164	0.0717743	0.0295806	Lmna	1	Biological process
GO:0002020	protease binding	3|16	148|23049	0.000136635	0.00166446	0.000549154	Hspa1a/Hspd1/Col1a2	3	Molecular function
GO:0002039	p53 binding	3|16	75|23049	1.7975e-05	0.000417763	0.000137832	Eef2/Hspd1/Npm1	3	Molecular function
GO:0002200	somatic diversification of immune receptors	1|16	71|23843	0.0466099	0.0784214	0.0323202	Hspd1	1	Biological process
GO:0002204	"somatic recombination of immunoglobulin genes involved in immune response"	1|16	49|23843	0.0323898	0.0633961	0.0261277	Hspd1	1	Biological process
GO:0002208	"somatic diversification of immunoglobulins involved in immune response"	1|16	49|23843	0.0323898	0.0633961	0.0261277	Hspd1	1	Biological process
GO:0002228	natural killer cell mediated immunity	1|16	67|23843	0.0440391	0.0749049	0.0308709	Prdx1	1	Biological process
GO:0002312	B cell activation involved in immune response	1|16	74|23843	0.0485338	0.0806136	0.0332237	Hspd1	1	Biological process
GO:0002347	response to tumor cell	1|16	27|23843	0.0179711	0.0479433	0.0197591	Hspd1	1	Biological process
GO:0002381	"immunoglobulin production involved in immunoglobulin mediated immune response"	1|16	58|23843	0.038231	0.0687805	0.0283468	Hspd1	1	Biological process
GO:0002418	immune response to tumor cell	1|16	24|23843	0.0159893	0.045793	0.0188729	Hspd1	1	Biological process
GO:0002424	T cell mediated immune response to tumor cell	1|16	4|23843	0.00268169	0.017855	0.00735867	Hspd1	1	Biological process
GO:0002443	leukocyte mediated immunity	2|16	458|23843	0.036987	0.067795	0.0279406	Prdx1/Hspd1	2	Biological process
GO:0002449	lymphocyte mediated immunity	2|16	381|23843	0.0263611	0.0581845	0.0239798	Prdx1/Hspd1	2	Biological process
GO:0002562	"somatic diversification of immune receptors via germline recombination within a single locus"	1|16	65|23843	0.0427513	0.0738431	0.0304333	Hspd1	1	Biological process
GO:0002709	regulation of T cell mediated immunity	1|16	60|23843	0.0395245	0.0701358	0.0289054	Hspd1	1	Biological process
GO:0002711	positive regulation of T cell mediated immunity	1|16	39|23843	0.0258606	0.0577233	0.0237897	Hspd1	1	Biological process
GO:0002755	"MyD88-dependent toll-like receptor signaling pathway"	1|16	20|23843	0.0133412	0.0419064	0.0172711	Hspd1	1	Biological process
GO:0002833	"positive regulation of response to biotic stimulus"	1|16	54|23843	0.035639	0.0662596	0.0273079	Hspd1	1	Biological process
GO:0002834	regulation of response to tumor cell	1|16	22|23843	0.0146661	0.0437735	0.0180406	Hspd1	1	Biological process
GO:0002836	positive regulation of response to tumor cell	1|16	17|23843	0.0113507	0.0376264	0.0155071	Hspd1	1	Biological process
GO:0002837	regulation of immune response to tumor cell	1|16	22|23843	0.0146661	0.0437735	0.0180406	Hspd1	1	Biological process
GO:0002839	"positive regulation of immune response to tumor cell"	1|16	17|23843	0.0113507	0.0376264	0.0155071	Hspd1	1	Biological process
GO:0002840	"regulation of T cell mediated immune response to tumor cell"	1|16	4|23843	0.00268169	0.017855	0.00735867	Hspd1	1	Biological process
GO:0002842	"positive regulation of T cell mediated immune response to tumor cell"	1|16	2|23843	0.00134169	0.0114855	0.00473355	Hspd1	1	Biological process
GO:0003012	muscle system process	2|16	375|23843	0.0255959	0.0576279	0.0237504	Lmna/Ddx39b	2	Biological process
GO:0003298	physiological muscle hypertrophy	1|16	32|23843	0.0212656	0.0519308	0.0214025	Ddx39b	1	Biological process
GO:0003299	muscle hypertrophy in response to stress	1|16	26|23843	0.0173109	0.047151	0.0194326	Lmna	1	Biological process
GO:0003300	cardiac muscle hypertrophy	2|16	89|23843	0.00159796	0.0132427	0.00545777	Lmna/Ddx39b	2	Biological process
GO:0003301	physiological cardiac muscle hypertrophy	1|16	32|23843	0.0212656	0.0519308	0.0214025	Ddx39b	1	Biological process
GO:0003680	AT DNA binding	1|16	10|23049	0.00692144	0.0237813	0.00784616	Hnrnpd	1	Molecular function
GO:0003712	transcription cofactor activity	3|16	467|23049	0.00380242	0.0188713	0.00622619	Hspa1a/Npm1/Hnrnpu	3	Molecular function
GO:0003714	transcription corepressor activity	2|16	180|23049	0.00677269	0.0237813	0.00784616	Hspa1a/Hnrnpu	2	Molecular function
GO:0003724	RNA helicase activity	1|16	68|23049	0.0461883	0.0682414	0.0225148	Ddx39b	1	Molecular function
GO:0003725	double-stranded RNA binding	3|16	76|23049	1.87058e-05	0.000417763	0.000137832	Hspa1a/Hspd1/Hnrnpu	3	Molecular function
GO:0003727	single-stranded RNA binding	2|16	89|23049	0.00170795	0.0134627	0.00444174	Hnrnpu/Hnrnpc	2	Molecular function
GO:0003729	mRNA binding	4|16	228|23049	1.546e-05	0.000417763	0.000137832	Rps13/Hnrnpd/Hnrnpu/Hnrnpc	4	Molecular function
GO:0003730	mRNA 3'-UTR binding	3|16	69|23049	1.39826e-05	0.000417763	0.000137832	Hnrnpd/Hnrnpu/Hnrnpc	3	Molecular function
GO:0003735	structural constituent of ribosome	2|16	187|23049	0.00729059	0.0244235	0.00805802	Rps13/Rps4x	2	Molecular function
GO:0003746	translation elongation factor activity	1|16	19|23049	0.0131123	0.0337894	0.0111481	Eef2	1	Molecular function
GO:0003779	actin binding	2|16	406|23049	0.0315564	0.052525	0.0173296	Eef2/Hnrnpu	2	Molecular function
GO:0004004	ATP-dependent RNA helicase activity	1|16	68|23049	0.0461883	0.0682414	0.0225148	Ddx39b	1	Molecular function
GO:0004601	peroxidase activity	1|16	43|23049	0.0294449	0.0519159	0.0171286	Prdx1	1	Molecular function
GO:0004857	enzyme inhibitor activity	2|16	405|23049	0.0314135	0.052525	0.0173296	Npm1/Hnrnpc	2	Molecular function
GO:0005201	extracellular matrix structural constituent	1|16	43|23049	0.0294449	0.0519159	0.0171286	Col1a2	1	Molecular function
GO:0005547	phosphatidylinositol-3,4,5-trisphosphate binding	1|16	39|23049	0.0267405	0.0490853	0.0161947	Npm1	1	Molecular function
GO:0005583	fibrillar collagen trimer	1|16	11|23583	0.00743931	0.0226722	0.0100682	Col1a2	1	Cellular component
GO:0005584	collagen type I trimer	1|16	2|23583	0.00135648	0.00789224	0.00350478	Col1a2	1	Cellular component
GO:0005638	lamin filament	1|16	5|23583	0.00338796	0.0160614	0.00713255	Lmna	1	Cellular component
GO:0005652	nuclear lamina	1|16	13|23583	0.00878632	0.0254981	0.0113232	Lmna	1	Cellular component
GO:0005681	spliceosomal complex	3|16	199|23583	0.000305637	0.00326013	0.00144775	Hnrnpu/Ddx39b/Hnrnpc	3	Cellular component
GO:0005687	U4 snRNP	1|16	11|23583	0.00743931	0.0226722	0.0100682	Ddx39b	1	Cellular component
GO:0005688	U6 snRNP	1|16	8|23583	0.00541557	0.0192554	0.0085509	Ddx39b	1	Cellular component
GO:0005697	telomerase holoenzyme complex	2|16	21|23583	8.99466e-05	0.00127924	0.000568084	Hnrnpu/Hnrnpc	2	Cellular component
GO:0005719	nuclear euchromatin	1|16	28|23583	0.0188344	0.0395215	0.0175506	Prdx1	1	Cellular component
GO:0005759	mitochondrial matrix	2|16	253|23583	0.0124586	0.0305431	0.0135636	Prdx1/Hspd1	2	Cellular component
GO:0005777	peroxisome	2|16	142|23583	0.00408761	0.0168779	0.00749511	Prdx1/Hspd1	2	Cellular component
GO:0005782	peroxisomal matrix	2|16	18|23583	6.56104e-05	0.00118047	0.000524222	Prdx1/Hspd1	2	Cellular component
GO:0005813	centrosome	4|16	498|23583	0.000292216	0.00326013	0.00144775	Krt18/Hspa1a/Npm1/Hnrnpu	4	Cellular component
GO:0005819	spindle	2|16	255|23583	0.0126468	0.0305431	0.0135636	Npm1/Hnrnpu	2	Cellular component
GO:0005840	ribosome	4|16	275|23583	2.94819e-05	0.00094342	0.000418953	Eef2/Rps13/Rps4x/Npm1	4	Cellular component
GO:0005844	polysome	2|16	77|23583	0.0012258	0.00784512	0.00348385	Eef2/Rps4x	2	Cellular component
GO:0005876	spindle microtubule	1|16	53|23583	0.0353694	0.0646755	0.028721	Hnrnpu	1	Cellular component
GO:0005882	intermediate filament	3|16	123|23583	7.37794e-05	0.00118047	0.000524222	Krt18/Krt8/Lmna	3	Cellular component
GO:0005905	clathrin-coated pit	1|16	61|23583	0.0406052	0.0721869	0.0320567	Hspd1	1	Cellular component
GO:0005911	cell-cell junction	2|16	473|23583	0.0400121	0.0721346	0.0320334	Krt18/Krt8	2	Cellular component
GO:0006278	RNA-dependent DNA biosynthetic process	2|16	60|23843	0.000730504	0.00779538	0.00321274	Hnrnpu/Hnrnpc	2	Biological process
GO:0006281	DNA repair	2|16	438|23843	0.0340874	0.0649245	0.0267576	Hspa1a/Npm1	2	Biological process
GO:0006323	DNA packaging	2|16	171|23843	0.00574417	0.0261679	0.0107847	Hist1h4m/Npm1	2	Biological process
GO:0006333	chromatin assembly or disassembly	2|16	148|23843	0.00433772	0.0237167	0.00977446	Hist1h4m/Npm1	2	Biological process
GO:0006334	nucleosome assembly	2|16	107|23843	0.00229789	0.0165746	0.00683095	Hist1h4m/Npm1	2	Biological process
GO:0006335	DNA replication-dependent nucleosome assembly	1|16	31|23843	0.0206075	0.0511251	0.0210704	Hist1h4m	1	Biological process
GO:0006336	DNA replication-independent nucleosome assembly	1|16	28|23843	0.0186308	0.0485398	0.0200049	Hist1h4m	1	Biological process
GO:0006354	DNA-templated transcription, elongation	2|16	58|23843	0.000682751	0.00759804	0.00313141	Hnrnpu/Ddx39b	2	Biological process
GO:0006368	"transcription elongation from RNA polymerase II promoter"	1|16	47|23843	0.0310873	0.0624149	0.0257233	Hnrnpu	1	Biological process
GO:0006397	mRNA processing	4|16	439|23843	0.000173083	0.00274406	0.00113092	Npm1/Hnrnpu/Ddx39b/Hnrnpc	4	Biological process
GO:0006401	RNA catabolic process	4|16	224|23843	1.26321e-05	0.00039397	0.000162368	Npm1/Hnrnpd/Hnrnpu/Hnrnpc	4	Biological process
GO:0006402	mRNA catabolic process	4|16	193|23843	7.01884e-06	0.000248531	0.000102428	Npm1/Hnrnpd/Hnrnpu/Hnrnpc	4	Biological process
GO:0006403	RNA localization	3|16	189|23843	0.000254425	0.00353923	0.00145864	Npm1/Hnrnpu/Ddx39b	3	Biological process
GO:0006405	RNA export from nucleus	2|16	92|23843	0.00170614	0.0138446	0.00570584	Npm1/Ddx39b	2	Biological process
GO:0006406	mRNA export from nucleus	1|16	51|23843	0.0336907	0.0643262	0.026511	Ddx39b	1	Biological process
GO:0006407	rRNA export from nucleus	1|16	4|23843	0.00268169	0.017855	0.00735867	Npm1	1	Biological process
GO:0006417	regulation of translation	4|16	401|23843	0.00012221	0.0022667	0.000934184	Eef2/Npm1/Hnrnpd/Ddx39b	4	Biological process
GO:0006446	regulation of translational initiation	1|16	58|23843	0.038231	0.0687805	0.0283468	Npm1	1	Biological process
GO:0006457	protein folding	2|16	181|23843	0.00641266	0.028223	0.0116316	Hspa1a/Hspd1	2	Biological process
GO:0006458	'de novo' protein folding	2|16	50|23843	0.000507557	0.00599071	0.00246898	Hspa1a/Hspd1	2	Biological process
GO:0006611	protein export from nucleus	2|16	128|23843	0.00326655	0.0200806	0.0082759	Npm1/Ddx39b	2	Biological process
GO:0006801	superoxide metabolic process	1|16	59|23843	0.038878	0.0694632	0.0286281	Prdx1	1	Biological process
GO:0006884	cell volume homeostasis	1|16	26|23843	0.0173109	0.047151	0.0194326	Npm1	1	Biological process
GO:0006893	Golgi to plasma membrane transport	1|16	50|23843	0.0330405	0.0643262	0.026511	Krt18	1	Biological process
GO:0006913	nucleocytoplasmic transport	2|16	306|23843	0.0174964	0.0474901	0.0195723	Npm1/Ddx39b	2	Biological process
GO:0006919	"activation of cysteine-type endopeptidase activity involved in apoptotic process"	1|16	76|23843	0.0498143	0.0818678	0.0337405	Hspd1	1	Biological process
GO:0006979	response to oxidative stress	2|16	385|23843	0.0268765	0.0586464	0.0241702	Prdx1/Hnrnpd	2	Biological process
GO:0006986	response to unfolded protein	2|16	108|23843	0.00234033	0.0167258	0.00689329	Hspa1a/Hspd1	2	Biological process
GO:0006998	nuclear envelope organization	1|16	46|23843	0.0304354	0.0619586	0.0255353	Lmna	1	Biological process
GO:0007004	telomere maintenance via telomerase	2|16	60|23843	0.000730504	0.00779538	0.00321274	Hnrnpu/Hnrnpc	2	Biological process
GO:0007051	spindle organization	2|16	169|23843	0.00561458	0.025728	0.0106034	Hspa1a/Hnrnpu	2	Biological process
GO:0007052	mitotic spindle organization	2|16	115|23843	0.00264779	0.017855	0.00735867	Hspa1a/Hnrnpu	2	Biological process
GO:0007080	mitotic metaphase plate congression	1|16	42|23843	0.0278237	0.0598748	0.0246764	Hnrnpu	1	Biological process
GO:0007088	regulation of mitotic nuclear division	2|16	159|23843	0.00498737	0.024435	0.0100705	Hspa1a/Hnrnpu	2	Biological process
GO:0007099	centriole replication	1|16	30|23843	0.019949	0.0504555	0.0207945	Npm1	1	Biological process
GO:0007517	muscle organ development	2|16	405|23843	0.0295149	0.0615411	0.0253632	Lmna/Ddx39b	2	Biological process
GO:0007549	dosage compensation	1|16	19|23843	0.0126781	0.0403112	0.0166136	Hnrnpu	1	Biological process
GO:0007568	aging	2|16	228|23843	0.010002	0.0356477	0.0146916	Lmna/Npm1	2	Biological process
GO:0007569	cell aging	2|16	147|23843	0.00428077	0.0236505	0.00974719	Lmna/Npm1	2	Biological process
GO:0007623	circadian rhythm	2|16	192|23843	0.00718716	0.0297007	0.0122407	Hnrnpd/Hnrnpu	2	Biological process
GO:0008035	high-density lipoprotein particle binding	1|16	8|23049	0.00554075	0.0224988	0.00742302	Hspd1	1	Molecular function
GO:0008097	5S rRNA binding	1|16	13|23049	0.00898909	0.0256285	0.00845559	Eef2	1	Molecular function
GO:0008143	poly(A) binding	1|16	22|23049	0.0151679	0.0362946	0.0119746	Hnrnpu	1	Molecular function
GO:0008157	protein phosphatase 1 binding	1|16	20|23049	0.0137979	0.0342393	0.0112966	Lmna	1	Molecular function
GO:0008180	COP9 signalosome	1|16	35|23583	0.0234908	0.0469816	0.0208636	Hspa1a	1	Cellular component
GO:0008186	RNA-dependent ATPase activity	1|16	69|23049	0.0468523	0.0682414	0.0225148	Ddx39b	1	Molecular function
GO:0008187	poly-pyrimidine tract binding	2|16	25|23049	0.000134277	0.00166446	0.000549154	Hnrnpu/Hnrnpc	2	Molecular function
GO:0008266	poly(U) RNA binding	1|16	20|23049	0.0137979	0.0342393	0.0112966	Hnrnpc	1	Molecular function
GO:0008379	thioredoxin peroxidase activity	1|16	5|23049	0.00346635	0.017865	0.0058942	Prdx1	1	Molecular function
GO:0008380	RNA splicing	5|16	365|23843	3.1101e-06	0.000142516	5.87357e-05	Rps13/Npm1/Hnrnpu/Ddx39b/Hnrnpc	5	Biological process
GO:0008608	attachment of spindle microtubules to kinetochore	1|16	31|23843	0.0206075	0.0511251	0.0210704	Hnrnpu	1	Biological process
GO:0008637	apoptotic mitochondrial changes	2|16	113|23843	0.0025581	0.017855	0.00735867	Lmna/Hspd1	2	Biological process
GO:0009048	"dosage compensation by inactivation of X chromosome"	1|16	17|23843	0.0113507	0.0376264	0.0155071	Hnrnpu	1	Biological process
GO:0009299	mRNA transcription	1|16	26|23843	0.0173109	0.047151	0.0194326	Hnrnpd	1	Biological process
GO:0009303	rRNA transcription	1|16	28|23843	0.0186308	0.0485398	0.0200049	Npm1	1	Biological process
GO:0009415	response to water	1|16	7|23843	0.00468854	0.0237167	0.00977446	Krt8	1	Biological process
GO:0009895	negative regulation of catabolic process	3|16	264|23843	0.000675489	0.00759804	0.00313141	Hnrnpd/Hnrnpu/Hnrnpc	3	Biological process
GO:0009896	positive regulation of catabolic process	2|16	385|23843	0.0268765	0.0586464	0.0241702	Hspa1a/Hnrnpd	2	Biological process
GO:0010035	response to inorganic substance	3|16	439|23843	0.00290422	0.0190117	0.00783536	Prdx1/Krt8/Hnrnpd	3	Biological process
GO:0010463	mesenchymal cell proliferation	1|16	57|23843	0.0375836	0.0682462	0.0281266	Lmna	1	Biological process
GO:0010464	regulation of mesenchymal cell proliferation	1|16	45|23843	0.0297831	0.0615411	0.0253632	Lmna	1	Biological process
GO:0010501	RNA secondary structure unwinding	1|16	48|23843	0.0317387	0.0633961	0.0261277	Ddx39b	1	Biological process
GO:0010608	posttranscriptional regulation of gene expression	6|16	471|23843	3.89716e-07	3.03588e-05	1.25119e-05	Eef2/Npm1/Hnrnpd/Hnrnpu/Ddx39b/Hnrnpc	6	Biological process
GO:0010611	regulation of cardiac muscle hypertrophy	2|16	60|23843	0.000730504	0.00779538	0.00321274	Lmna/Ddx39b	2	Biological process
GO:0010612	regulation of cardiac muscle adaptation	1|16	10|23843	0.0066916	0.028485	0.0117396	Lmna	1	Biological process
GO:0010613	positive regulation of cardiac muscle hypertrophy	1|16	34|23843	0.0225805	0.0528236	0.0217704	Ddx39b	1	Biological process
GO:0010614	negative regulation of cardiac muscle hypertrophy	1|16	24|23843	0.0159893	0.045793	0.0188729	Lmna	1	Biological process
GO:0010616	negative regulation of cardiac muscle adaptation	1|16	7|23843	0.00468854	0.0237167	0.00977446	Lmna	1	Biological process
GO:0010639	negative regulation of organelle organization	4|16	369|23843	8.86548e-05	0.00181742	0.000749022	Lmna/Npm1/Hnrnpu/Hnrnpc	4	Biological process
GO:0010656	"negative regulation of muscle cell apoptotic process"	1|16	52|23843	0.0343406	0.0649303	0.02676	Npm1	1	Biological process
GO:0010658	striated muscle cell apoptotic process	1|16	55|23843	0.0362876	0.0669859	0.0276072	Npm1	1	Biological process
GO:0010659	cardiac muscle cell apoptotic process	1|16	53|23843	0.03499	0.065365	0.0269392	Npm1	1	Biological process
GO:0010662	"regulation of striated muscle cell apoptotic process"	1|16	51|23843	0.0336907	0.0643262	0.026511	Npm1	1	Biological process
GO:0010664	"negative regulation of striated muscle cell apoptotic process"	1|16	33|23843	0.0219233	0.0525485	0.021657	Npm1	1	Biological process
GO:0010665	"regulation of cardiac muscle cell apoptotic process"	1|16	49|23843	0.0323898	0.0633961	0.0261277	Npm1	1	Biological process
GO:0010667	"negative regulation of cardiac muscle cell apoptotic process"	1|16	30|23843	0.019949	0.0504555	0.0207945	Npm1	1	Biological process
GO:0010823	negative regulation of mitochondrion organization	1|16	51|23843	0.0336907	0.0643262	0.026511	Lmna	1	Biological process
GO:0010824	regulation of centrosome duplication	1|16	40|23843	0.0265154	0.0581845	0.0239798	Npm1	1	Biological process
GO:0010825	positive regulation of centrosome duplication	1|16	7|23843	0.00468854	0.0237167	0.00977446	Npm1	1	Biological process
GO:0010826	negative regulation of centrosome duplication	1|16	12|23843	0.00802487	0.0314139	0.0129468	Npm1	1	Biological process
GO:0010833	telomere maintenance via telomere lengthening	2|16	73|23843	0.00107911	0.0106409	0.00438547	Hnrnpu/Hnrnpc	2	Biological process
GO:0010911	regulation of isomerase activity	1|16	5|23843	0.00335106	0.0200806	0.0082759	Hnrnpu	1	Biological process
GO:0010912	positive regulation of isomerase activity	1|16	5|23843	0.00335106	0.0200806	0.0082759	Hnrnpu	1	Biological process
GO:0010998	"regulation of translational initiation by eIF2 alpha phosphorylation"	1|16	13|23843	0.00869087	0.032549	0.0134146	Npm1	1	Biological process
GO:0014706	striated muscle tissue development	3|16	424|23843	0.00263208	0.017855	0.00735867	Lmna/Hnrnpu/Ddx39b	3	Biological process
GO:0014741	negative regulation of muscle hypertrophy	1|16	26|23843	0.0173109	0.047151	0.0194326	Lmna	1	Biological process
GO:0014742	positive regulation of muscle hypertrophy	1|16	34|23843	0.0225805	0.0528236	0.0217704	Ddx39b	1	Biological process
GO:0014743	regulation of muscle hypertrophy	2|16	62|23843	0.000779833	0.00809986	0.00333823	Lmna/Ddx39b	2	Biological process
GO:0014745	negative regulation of muscle adaptation	1|16	12|23843	0.00802487	0.0314139	0.0129468	Lmna	1	Biological process
GO:0014887	cardiac muscle adaptation	1|16	27|23843	0.0179711	0.0479433	0.0197591	Lmna	1	Biological process
GO:0014888	striated muscle adaptation	1|16	46|23843	0.0304354	0.0619586	0.0255353	Lmna	1	Biological process
GO:0014896	muscle hypertrophy	2|16	94|23843	0.00178015	0.0142962	0.00589197	Lmna/Ddx39b	2	Biological process
GO:0014897	striated muscle hypertrophy	2|16	92|23843	0.00170614	0.0138446	0.00570584	Lmna/Ddx39b	2	Biological process
GO:0014898	cardiac muscle hypertrophy in response to stress	1|16	26|23843	0.0173109	0.047151	0.0194326	Lmna	1	Biological process
GO:0015931	nucleobase-containing compound transport	2|16	188|23843	0.00690081	0.0289018	0.0119114	Npm1/Ddx39b	2	Biological process
GO:0015935	small ribosomal subunit	3|16	85|23583	2.44619e-05	0.00094342	0.000418953	Rps13/Rps4x/Npm1	3	Cellular component
GO:0016010	dystrophin-associated glycoprotein complex	1|16	17|23583	0.0114752	0.0288005	0.0127897	Krt8	1	Cellular component
GO:0016049	cell growth	2|16	499|23843	0.0432206	0.0742967	0.0306202	Npm1/Ddx39b	2	Biological process
GO:0016233	telomere capping	1|16	37|23843	0.0245498	0.0559191	0.0230462	Hnrnpd	1	Biological process
GO:0016234	inclusion body	2|16	76|23583	0.00119443	0.00784512	0.00348385	Hspa1a/Eef2	2	Cellular component
GO:0016235	aggresome	2|16	40|23583	0.000331585	0.00326484	0.00144985	Hspa1a/Eef2	2	Cellular component
GO:0016327	apicolateral plasma membrane	1|16	21|23583	0.0141573	0.0329478	0.0146314	Krt8	1	Cellular component
GO:0016363	nuclear matrix	4|16	87|23583	3.03957e-07	3.89064e-05	1.72775e-05	Lmna/Npm1/Hnrnpu/Ddx39b	4	Cellular component
GO:0016444	somatic cell DNA recombination	1|16	65|23843	0.0427513	0.0738431	0.0304333	Hspd1	1	Biological process
GO:0016445	somatic diversification of immunoglobulins	1|16	61|23843	0.0401707	0.0709591	0.0292447	Hspd1	1	Biological process
GO:0016447	"somatic recombination of immunoglobulin gene segments"	1|16	56|23843	0.0369358	0.067795	0.0279406	Hspd1	1	Biological process
GO:0016556	mRNA modification	1|16	21|23843	0.0140039	0.0431186	0.0177707	Hnrnpc	1	Biological process
GO:0016607	nuclear speck	4|16	302|23583	4.24919e-05	0.00108779	0.000483066	Hspa1a/Npm1/Hnrnpu/Ddx39b	4	Cellular component
GO:0016684	"oxidoreductase activity, acting on peroxide as acceptor"	1|16	47|23049	0.0321422	0.052525	0.0173296	Prdx1	1	Molecular function
GO:0016887	ATPase activity	2|16	449|23049	0.0379429	0.0584409	0.0192814	Hspa1a/Ddx39b	2	Molecular function
GO:0017001	antibiotic catabolic process	1|16	35|23843	0.0232374	0.0538748	0.0222036	Prdx1	1	Biological process
GO:0017046	peptide hormone binding	1|16	51|23049	0.0348325	0.0555661	0.0183329	Hspd1	1	Molecular function
GO:0017069	snRNA binding	2|16	40|23049	0.000347007	0.00309993	0.00102276	Hnrnpu/Ddx39b	2	Molecular function
GO:0017070	U6 snRNA binding	1|16	10|23049	0.00692144	0.0237813	0.00784616	Ddx39b	1	Molecular function
GO:0017091	AU-rich element binding	1|16	27|23049	0.0185849	0.0415063	0.0136941	Hnrnpd	1	Molecular function
GO:0019221	cytokine-mediated signaling pathway	2|16	372|23843	0.0252169	0.056939	0.0234665	Krt18/Krt8	2	Biological process
GO:0019430	removal of superoxide radicals	1|16	20|23843	0.0133412	0.0419064	0.0172711	Prdx1	1	Biological process
GO:0019439	aromatic compound catabolic process	4|16	455|23843	0.000198533	0.00297417	0.00122576	Npm1/Hnrnpd/Hnrnpu/Hnrnpc	4	Biological process
GO:0019843	rRNA binding	4|16	70|23049	1.38088e-07	1.85038e-05	6.10495e-06	Eef2/Rps13/Rps4x/Npm1	4	Molecular function
GO:0019907	"cyclin-dependent protein kinase activating kinase holoenzyme complex"	1|16	7|23583	0.00474013	0.0178452	0.00792468	Hspd1	1	Cellular component
GO:0019908	"nuclear cyclin-dependent protein kinase holoenzyme complex"	1|16	17|23583	0.0114752	0.0288005	0.0127897	Hspd1	1	Cellular component
GO:0022613	ribonucleoprotein complex biogenesis	2|16	422|23843	0.031837	0.0633961	0.0261277	Npm1/Ddx39b	2	Biological process
GO:0022626	cytosolic ribosome	2|16	157|23583	0.00497066	0.0181784	0.00807266	Rps13/Rps4x	2	Cellular component
GO:0022627	cytosolic small ribosomal subunit	2|16	56|23583	0.000650538	0.00479237	0.00212819	Rps13/Rps4x	2	Cellular component
GO:0030061	mitochondrial crista	1|16	11|23583	0.00743931	0.0226722	0.0100682	Hspd1	1	Cellular component
GO:0030199	collagen fibril organization	1|16	45|23843	0.0297831	0.0615411	0.0253632	Col1a2	1	Biological process
GO:0030219	megakaryocyte differentiation	1|16	49|23843	0.0323898	0.0633961	0.0261277	Hist1h4m	1	Biological process
GO:0030239	myofibril assembly	1|16	68|23843	0.0446824	0.0758335	0.0312536	Krt8	1	Biological process
GO:0030330	"DNA damage response, signal transduction by p53 class mediator"	1|16	60|23843	0.0395245	0.0701358	0.0289054	Npm1	1	Biological process
GO:0030532	small nuclear ribonucleoprotein complex	1|16	70|23583	0.0464635	0.0803694	0.0356903	Ddx39b	1	Cellular component
GO:0030621	U4 snRNA binding	1|16	5|23049	0.00346635	0.017865	0.0058942	Ddx39b	1	Molecular function
GO:0030951	"establishment or maintenance of microtubule cytoskeleton polarity"	1|16	4|23843	0.00268169	0.017855	0.00735867	Lmna	1	Biological process
GO:0030952	"establishment or maintenance of cytoskeleton polarity"	1|16	20|23843	0.0133412	0.0419064	0.0172711	Lmna	1	Biological process
GO:0030957	Tat protein binding	1|16	9|23049	0.00623132	0.0237813	0.00784616	Npm1	1	Molecular function
GO:0031330	negative regulation of cellular catabolic process	3|16	221|23843	0.000402407	0.00513894	0.00211793	Hnrnpd/Hnrnpu/Hnrnpc	3	Biological process
GO:0031331	positive regulation of cellular catabolic process	2|16	324|23843	0.0194819	0.0497586	0.0205072	Hspa1a/Hnrnpd	2	Biological process
GO:0031497	chromatin assembly	2|16	125|23843	0.00311828	0.019911	0.00820601	Hist1h4m/Npm1	2	Biological process
GO:0031503	protein-containing complex localization	2|16	191|23843	0.00711507	0.0296398	0.0122156	Npm1/Ddx39b	2	Biological process
GO:0031616	spindle pole centrosome	1|16	17|23583	0.0114752	0.0288005	0.0127897	Npm1	1	Cellular component
GO:0031625	ubiquitin protein ligase binding	2|16	322|23049	0.0205181	0.0422988	0.0139556	Hspa1a/Hspd1	2	Molecular function
GO:0031647	regulation of protein stability	2|16	249|23843	0.0118364	0.0389053	0.0160342	Hspd1/Npm1	2	Biological process
GO:0031648	protein destabilization	1|16	45|23843	0.0297831	0.0615411	0.0253632	Npm1	1	Biological process
GO:0031907	microbody lumen	2|16	18|23583	6.56104e-05	0.00118047	0.000524222	Prdx1/Hspd1	2	Cellular component
GO:0032069	regulation of nuclease activity	1|16	31|23843	0.0206075	0.0511251	0.0210704	Npm1	1	Biological process
GO:0032070	regulation of deoxyribonuclease activity	1|16	9|23843	0.00602433	0.0268169	0.0110522	Npm1	1	Biological process
GO:0032071	regulation of endodeoxyribonuclease activity	1|16	7|23843	0.00468854	0.0237167	0.00977446	Npm1	1	Biological process
GO:0032200	telomere organization	5|16	123|23843	1.40508e-08	3.64851e-06	1.50368e-06	Hspa1a/Lmna/Hnrnpd/Hnrnpu/Hnrnpc	5	Biological process
GO:0032204	regulation of telomere maintenance	4|16	81|23843	2.1805e-07	2.23124e-05	9.19572e-06	Lmna/Hnrnpd/Hnrnpu/Hnrnpc	4	Biological process
GO:0032205	negative regulation of telomere maintenance	2|16	35|23843	0.000247979	0.00353301	0.00145608	Hnrnpu/Hnrnpc	2	Biological process
GO:0032206	positive regulation of telomere maintenance	1|16	51|23843	0.0336907	0.0643262	0.026511	Hnrnpd	1	Biological process
GO:0032210	regulation of telomere maintenance via telomerase	2|16	50|23843	0.000507557	0.00599071	0.00246898	Hnrnpu/Hnrnpc	2	Biological process
GO:0032211	"negative regulation of telomere maintenance via telomerase"	2|16	19|23843	7.17155e-05	0.00159618	0.000657842	Hnrnpu/Hnrnpc	2	Biological process
GO:0032479	regulation of type I interferon production	1|16	75|23843	0.0491742	0.0811583	0.0334481	Hspd1	1	Biological process
GO:0032481	"positive regulation of type I interferon production"	1|16	49|23843	0.0323898	0.0633961	0.0261277	Hspd1	1	Biological process
GO:0032507	maintenance of protein location in cell	1|16	74|23843	0.0485338	0.0806136	0.0332237	Hnrnpu	1	Biological process
GO:0032607	interferon-alpha production	1|16	28|23843	0.0186308	0.0485398	0.0200049	Hspd1	1	Biological process
GO:0032613	interleukin-10 production	1|16	51|23843	0.0336907	0.0643262	0.026511	Hspd1	1	Biological process
GO:0032615	interleukin-12 production	1|16	54|23843	0.035639	0.0662596	0.0273079	Hspd1	1	Biological process
GO:0032647	regulation of interferon-alpha production	1|16	27|23843	0.0179711	0.0479433	0.0197591	Hspd1	1	Biological process
GO:0032653	regulation of interleukin-10 production	1|16	48|23843	0.0317387	0.0633961	0.0261277	Hspd1	1	Biological process
GO:0032655	regulation of interleukin-12 production	1|16	51|23843	0.0336907	0.0643262	0.026511	Hspd1	1	Biological process
GO:0032727	"positive regulation of interferon-alpha production"	1|16	22|23843	0.0146661	0.0437735	0.0180406	Hspd1	1	Biological process
GO:0032729	"positive regulation of interferon-gamma production"	1|16	74|23843	0.0485338	0.0806136	0.0332237	Hspd1	1	Biological process
GO:0032733	positive regulation of interleukin-10 production	1|16	32|23843	0.0212656	0.0519308	0.0214025	Hspd1	1	Biological process
GO:0032735	positive regulation of interleukin-12 production	1|16	34|23843	0.0225805	0.0528236	0.0217704	Hspd1	1	Biological process
GO:0032781	positive regulation of ATPase activity	1|16	38|23843	0.0252054	0.056939	0.0234665	Hnrnpu	1	Biological process
GO:0032784	"regulation of DNA-templated transcription, elongation"	2|16	45|23843	0.000410992	0.00516392	0.00212823	Hnrnpu/Ddx39b	2	Biological process
GO:0032785	"negative regulation of DNA-templated transcription, elongation"	1|16	14|23843	0.00935646	0.0343806	0.0141694	Hnrnpu	1	Biological process
GO:0032786	"positive regulation of DNA-templated transcription, elongation"	1|16	29|23843	0.0192901	0.049431	0.0203722	Ddx39b	1	Biological process
GO:0032806	carboxy-terminal domain protein kinase complex	1|16	25|23583	0.0168325	0.036518	0.0162169	Hspd1	1	Cellular component
GO:0032886	regulation of microtubule-based process	3|16	218|23843	0.000386643	0.00501992	0.00206888	Hspa1a/Npm1/Hnrnpu	3	Biological process
GO:0032922	circadian regulation of gene expression	1|16	60|23843	0.0395245	0.0701358	0.0289054	Hnrnpu	1	Biological process
GO:0032993	protein-DNA complex	2|16	179|23583	0.00641051	0.0221769	0.00984829	Hist1h4m/Npm1	2	Cellular component
GO:0033044	regulation of chromosome organization	4|16	330|23843	5.75011e-05	0.00135737	0.000559421	Lmna/Hnrnpd/Hnrnpu/Hnrnpc	4	Biological process
GO:0033047	"regulation of mitotic sister chromatid segregation"	1|16	67|23843	0.0440391	0.0749049	0.0308709	Hnrnpu	1	Biological process
GO:0033119	negative regulation of RNA splicing	2|16	29|23843	0.000169607	0.00274406	0.00113092	Rps13/Npm1	2	Biological process
GO:0033209	tumor necrosis factor-mediated signaling pathway	2|16	74|23843	0.00110865	0.0106622	0.00439428	Krt18/Krt8	2	Biological process
GO:0033673	negative regulation of kinase activity	2|16	241|23843	0.0111212	0.0376264	0.0155071	Npm1/Hnrnpu	2	Biological process
GO:0033750	ribosome localization	1|16	17|23843	0.0113507	0.0376264	0.0155071	Npm1	1	Biological process
GO:0034046	poly(G) binding	1|16	8|23049	0.00554075	0.0224988	0.00742302	Hnrnpu	1	Molecular function
GO:0034185	apolipoprotein binding	1|16	16|23049	0.0110527	0.0308555	0.0101801	Hspd1	1	Molecular function
GO:0034186	apolipoprotein A-I binding	1|16	4|23049	0.00277398	0.0177007	0.00583997	Hspd1	1	Molecular function
GO:0034243	"regulation of transcription elongation from RNA polymerase II promoter"	1|16	34|23843	0.0225805	0.0528236	0.0217704	Hnrnpu	1	Biological process
GO:0034244	"negative regulation of transcription elongation from RNA polymerase II promoter"	1|16	12|23843	0.00802487	0.0314139	0.0129468	Hnrnpu	1	Biological process
GO:0034248	regulation of cellular amide metabolic process	4|16	441|23843	0.000176127	0.00274406	0.00113092	Eef2/Npm1/Hnrnpd/Ddx39b	4	Biological process
GO:0034250	"positive regulation of cellular amide metabolic process"	4|16	136|23843	1.74763e-06	0.000104723	4.316e-05	Eef2/Npm1/Hnrnpd/Ddx39b	4	Biological process
GO:0034399	nuclear periphery	4|16	117|23583	1.00006e-06	6.4004e-05	2.84228e-05	Lmna/Npm1/Hnrnpu/Ddx39b	4	Cellular component
GO:0034451	centriolar satellite	1|16	26|23583	0.0175002	0.0373338	0.0165792	Krt18	1	Cellular component
GO:0034504	protein localization to nucleus	3|16	276|23843	0.000768448	0.00808948	0.00333395	Lmna/Npm1/Hnrnpu	3	Biological process
GO:0034599	cellular response to oxidative stress	2|16	249|23843	0.0118364	0.0389053	0.0160342	Prdx1/Hnrnpd	2	Biological process
GO:0034605	cellular response to heat	1|16	63|23843	0.0414618	0.0725814	0.0299133	Hspa1a	1	Biological process
GO:0034612	response to tumor necrosis factor	2|16	188|23843	0.00690081	0.0289018	0.0119114	Krt18/Krt8	2	Biological process
GO:0034614	cellular response to reactive oxygen species	2|16	141|23843	0.00394654	0.0223685	0.00921882	Prdx1/Hnrnpd	2	Biological process
GO:0034644	cellular response to UV	1|16	75|23843	0.0491742	0.0811583	0.0334481	Npm1	1	Biological process
GO:0034655	nucleobase-containing compound catabolic process	4|16	396|23843	0.000116441	0.00221238	0.0009118	Npm1/Hnrnpd/Hnrnpu/Hnrnpc	4	Biological process
GO:0034723	DNA replication-dependent nucleosome organization	1|16	31|23843	0.0206075	0.0511251	0.0210704	Hist1h4m	1	Biological process
GO:0034724	"DNA replication-independent nucleosome organization"	1|16	29|23843	0.0192901	0.049431	0.0203722	Hist1h4m	1	Biological process
GO:0034728	nucleosome organization	2|16	137|23843	0.00373085	0.0218521	0.00900601	Hist1h4m/Npm1	2	Biological process
GO:0035051	cardiocyte differentiation	3|16	164|23843	0.000167529	0.00274406	0.00113092	Lmna/Hnrnpu/Ddx39b	3	Biological process
GO:0035372	protein localization to microtubule	1|16	14|23843	0.00935646	0.0343806	0.0141694	Hnrnpu	1	Biological process
GO:0035690	cellular response to drug	2|16	347|23843	0.0221515	0.0527706	0.0217486	Hnrnpd/Hnrnpu	2	Biological process
GO:0035925	mRNA 3'-UTR AU-rich region binding	1|16	13|23049	0.00898909	0.0256285	0.00845559	Hnrnpd	1	Molecular function
GO:0035966	response to topologically incorrect protein	2|16	128|23843	0.00326655	0.0200806	0.0082759	Hspa1a/Hspd1	2	Biological process
GO:0036002	pre-mRNA binding	1|16	34|23049	0.0233501	0.0453465	0.0149611	Hnrnpu	1	Molecular function
GO:0042026	protein refolding	2|16	22|23843	9.67652e-05	0.0018845	0.000776668	Hspa1a/Hspd1	2	Biological process
GO:0042116	macrophage activation	1|16	70|23843	0.0459678	0.0776766	0.0320132	Hspd1	1	Biological process
GO:0042162	telomeric DNA binding	1|16	35|23049	0.024029	0.0453506	0.0149625	Hnrnpd	1	Molecular function
GO:0042267	natural killer cell mediated cytotoxicity	1|16	65|23843	0.0427513	0.0738431	0.0304333	Prdx1	1	Biological process
GO:0042326	negative regulation of phosphorylation	2|16	455|23843	0.036546	0.0673035	0.0277381	Npm1/Hnrnpu	2	Biological process
GO:0042393	histone binding	2|16	182|23049	0.00691886	0.0237813	0.00784616	Hist1h4m/Npm1	2	Molecular function
GO:0042579	microbody	2|16	142|23583	0.00408761	0.0168779	0.00749511	Prdx1/Hspd1	2	Cellular component
GO:0042588	zymogen granule	1|16	24|23583	0.0161643	0.0362988	0.0161195	Hspd1	1	Cellular component
GO:0042623	ATPase activity, coupled	2|16	377|23049	0.0275231	0.0498391	0.0164434	Hspa1a/Ddx39b	2	Molecular function
GO:0042692	muscle cell differentiation	4|16	376|23843	9.5334e-05	0.0018845	0.000776668	Krt8/Lmna/Hnrnpu/Ddx39b	4	Biological process
GO:0042743	hydrogen peroxide metabolic process	1|16	39|23843	0.0258606	0.0577233	0.0237897	Prdx1	1	Biological process
GO:0042744	hydrogen peroxide catabolic process	1|16	17|23843	0.0113507	0.0376264	0.0155071	Prdx1	1	Biological process
GO:0042788	polysomal ribosome	1|16	30|23583	0.020167	0.041635	0.0184892	Eef2	1	Cellular component
GO:0042789	mRNA transcription by RNA polymerase II	1|16	19|23843	0.0126781	0.0403112	0.0166136	Hnrnpd	1	Biological process
GO:0042826	histone deacetylase binding	2|16	118|23049	0.00297564	0.017865	0.0058942	Hspa1a/Hnrnpd	2	Molecular function
GO:0043000	Golgi to plasma membrane CFTR protein transport	1|16	2|23843	0.00134169	0.0114855	0.00473355	Krt18	1	Biological process
GO:0043001	Golgi to plasma membrane protein transport	1|16	33|23843	0.0219233	0.0525485	0.021657	Krt18	1	Biological process
GO:0043008	ATP-dependent protein binding	1|16	11|23049	0.0076111	0.0247165	0.0081547	Ddx39b	1	Molecular function
GO:0043021	ribonucleoprotein complex binding	4|16	140|23049	2.24222e-06	0.000150229	4.95648e-05	Eef2/Npm1/Hnrnpu/Hnrnpc	4	Molecular function
GO:0043022	ribosome binding	1|16	58|23049	0.0395237	0.0601838	0.0198564	Eef2	1	Molecular function
GO:0043023	ribosomal large subunit binding	1|16	12|23049	0.00830032	0.0247165	0.0081547	Npm1	1	Molecular function
GO:0043024	ribosomal small subunit binding	1|16	12|23049	0.00830032	0.0247165	0.0081547	Npm1	1	Molecular function
GO:0043030	regulation of macrophage activation	1|16	44|23843	0.0291304	0.0615411	0.0253632	Hspd1	1	Biological process
GO:0043032	positive regulation of macrophage activation	1|16	27|23843	0.0179711	0.0479433	0.0197591	Hspd1	1	Biological process
GO:0043034	costamere	1|16	20|23583	0.0134874	0.0319701	0.0141973	Krt8	1	Cellular component
GO:0043175	RNA polymerase core enzyme binding	1|16	36|23049	0.0247076	0.0459835	0.0151713	Hnrnpu	1	Molecular function
GO:0043209	myelin sheath	2|16	213|23583	0.00896417	0.0254981	0.0113232	Prdx1/Hspd1	2	Cellular component
GO:0043422	protein kinase B binding	1|16	17|23049	0.0117397	0.0314624	0.0103804	Npm1	1	Molecular function
GO:0043462	regulation of ATPase activity	1|16	57|23843	0.0375836	0.0682462	0.0281266	Hnrnpu	1	Biological process
GO:0043484	regulation of RNA splicing	3|16	119|23843	6.47381e-05	0.00148326	0.000611304	Rps13/Npm1/Hnrnpu	3	Biological process
GO:0043487	regulation of RNA stability	4|16	93|23843	3.80812e-07	3.03588e-05	1.25119e-05	Npm1/Hnrnpd/Hnrnpu/Hnrnpc	4	Biological process
GO:0043488	regulation of mRNA stability	4|16	82|23843	2.29139e-07	2.23124e-05	9.19572e-06	Npm1/Hnrnpd/Hnrnpu/Hnrnpc	4	Biological process
GO:0043489	RNA stabilization	3|16	42|23843	2.80107e-06	0.000142516	5.87357e-05	Hnrnpd/Hnrnpu/Hnrnpc	3	Biological process
GO:0043500	muscle adaptation	2|16	103|23843	0.00213184	0.015667	0.00645692	Lmna/Ddx39b	2	Biological process
GO:0043502	regulation of muscle adaptation	2|16	85|23843	0.00145906	0.0122216	0.00503692	Lmna/Ddx39b	2	Biological process
GO:0043516	"regulation of DNA damage response, signal transduction by p53 class mediator"	1|16	31|23843	0.0206075	0.0511251	0.0210704	Npm1	1	Biological process
GO:0043523	regulation of neuron apoptotic process	2|16	250|23843	0.0119272	0.0390391	0.0160894	Hspd1/Npm1	2	Biological process
GO:0043524	negative regulation of neuron apoptotic process	2|16	166|23843	0.00542278	0.0251449	0.0103631	Hspd1/Npm1	2	Biological process
GO:0043555	regulation of translation in response to stress	1|16	18|23843	0.0120146	0.0391606	0.0161394	Npm1	1	Biological process
GO:0043558	"regulation of translational initiation in response to stress"	1|16	14|23843	0.00935646	0.0343806	0.0141694	Npm1	1	Biological process
GO:0043559	insulin binding	1|16	6|23049	0.00415827	0.0199003	0.00656569	Hspd1	1	Molecular function
GO:0043589	skin morphogenesis	1|16	11|23843	0.00735844	0.0297007	0.0122407	Col1a2	1	Biological process
GO:0044183	protein binding involved in protein folding	2|16	39|23049	0.00032979	0.00309993	0.00102276	Hspa1a/Hspd1	2	Molecular function
GO:0044270	cellular nitrogen compound catabolic process	4|16	435|23843	0.000167111	0.00274406	0.00113092	Npm1/Hnrnpd/Hnrnpu/Hnrnpc	4	Biological process
GO:0044380	protein localization to cytoskeleton	1|16	53|23843	0.03499	0.065365	0.0269392	Hnrnpu	1	Biological process
GO:0044387	"negative regulation of protein kinase activity by regulation of protein phosphorylation"	1|16	8|23843	0.00535664	0.024987	0.010298	Npm1	1	Biological process
GO:0044389	ubiquitin-like protein ligase binding	2|16	337|23049	0.0223421	0.0446842	0.0147426	Hspa1a/Hspd1	2	Molecular function
GO:0044391	ribosomal subunit	3|16	231|23583	0.000472762	0.00403423	0.00179152	Rps13/Rps4x/Npm1	3	Cellular component
GO:0044403	symbiont process	2|16	347|23843	0.0221515	0.0527706	0.0217486	Hspd1/Ddx39b	2	Biological process
GO:0044417	translocation of molecules into host	1|16	8|23843	0.00535664	0.024987	0.010298	Ddx39b	1	Biological process
GO:0044419	interspecies interaction between organisms	2|16	412|23843	0.0304623	0.0619586	0.0255353	Hspd1/Ddx39b	2	Biological process
GO:0044438	microbody part	2|16	57|23583	0.000673927	0.00479237	0.00212819	Prdx1/Hspd1	2	Cellular component
GO:0044439	peroxisomal part	2|16	57|23583	0.000673927	0.00479237	0.00212819	Prdx1/Hspd1	2	Cellular component
GO:0044445	cytosolic part	2|16	294|23583	0.0165634	0.036518	0.0162169	Rps13/Rps4x	2	Cellular component
GO:0044450	microtubule organizing center part	2|16	149|23583	0.00448962	0.0178452	0.00792468	Krt18/Hspa1a	2	Cellular component
GO:0044743	"protein transmembrane import into intracellular organelle"	1|16	39|23843	0.0258606	0.0577233	0.0237897	Hspd1	1	Biological process
GO:0044766	multi-organism transport	1|16	16|23843	0.0106864	0.0374986	0.0154545	Ddx39b	1	Biological process
GO:0045041	"protein import into mitochondrial intermembrane space"	1|16	2|23843	0.00134169	0.0114855	0.00473355	Hspd1	1	Biological process
GO:0045095	keratin filament	2|16	43|23583	0.000383418	0.00350554	0.00155674	Krt18/Krt8	2	Cellular component
GO:0045103	intermediate filament-based process	1|16	44|23843	0.0291304	0.0615411	0.0253632	Krt18	1	Biological process
GO:0045104	intermediate filament cytoskeleton organization	1|16	43|23843	0.0284772	0.0609444	0.0251173	Krt18	1	Biological process
GO:0045111	intermediate filament cytoskeleton	3|16	163|23583	0.000169912	0.00217487	0.000965813	Krt18/Krt8/Lmna	3	Cellular component
GO:0045120	pronucleus	1|16	23|23583	0.0154957	0.0354188	0.0157287	Hnrnpc	1	Cellular component
GO:0045121	membrane raft	3|16	350|23583	0.00157228	0.00838552	0.00372383	Hspa1a/Eef2/Hspd1	3	Cellular component
GO:0045190	isotype switching	1|16	49|23843	0.0323898	0.0633961	0.0261277	Hspd1	1	Biological process
GO:0045214	sarcomere organization	1|16	47|23843	0.0310873	0.0624149	0.0257233	Krt8	1	Biological process
GO:0045296	cadherin binding	4|16	321|23049	5.88733e-05	0.000876557	0.000289202	Prdx1/Krt18/Hspa1a/Eef2	4	Molecular function
GO:0045454	cell redox homeostasis	1|16	63|23843	0.0414618	0.0725814	0.0299133	Prdx1	1	Biological process
GO:0045472	response to ether	1|16	9|23843	0.00602433	0.0268169	0.0110522	Hnrnpd	1	Biological process
GO:0045652	regulation of megakaryocyte differentiation	1|16	28|23843	0.0186308	0.0485398	0.0200049	Hist1h4m	1	Biological process
GO:0045653	"negative regulation of megakaryocyte differentiation"	1|16	17|23843	0.0113507	0.0376264	0.0155071	Hist1h4m	1	Biological process
GO:0045669	positive regulation of osteoblast differentiation	1|16	67|23843	0.0440391	0.0749049	0.0308709	Lmna	1	Biological process
GO:0045727	positive regulation of translation	4|16	117|23843	9.57628e-07	6.2166e-05	2.56208e-05	Eef2/Npm1/Hnrnpd/Ddx39b	4	Biological process
GO:0045740	positive regulation of DNA replication	1|16	58|23843	0.038231	0.0687805	0.0283468	Npm1	1	Biological process
GO:0045786	negative regulation of cell cycle	2|16	442|23843	0.0346597	0.065365	0.0269392	Npm1/Ddx39b	2	Biological process
GO:0045787	positive regulation of cell cycle	3|16	343|23843	0.00143805	0.0121765	0.00501837	Npm1/Hnrnpu/Ddx39b	3	Biological process
GO:0045840	positive regulation of mitotic nuclear division	1|16	59|23843	0.038878	0.0694632	0.0286281	Hnrnpu	1	Biological process
GO:0045862	positive regulation of proteolysis	2|16	312|23843	0.0181479	0.0482499	0.0198854	Hspa1a/Hspd1	2	Biological process
GO:0046599	regulation of centriole replication	1|16	17|23843	0.0113507	0.0376264	0.0155071	Npm1	1	Biological process
GO:0046605	regulation of centrosome cycle	1|16	55|23843	0.0362876	0.0669859	0.0276072	Npm1	1	Biological process
GO:0046606	negative regulation of centrosome cycle	1|16	13|23843	0.00869087	0.032549	0.0134146	Npm1	1	Biological process
GO:0046607	positive regulation of centrosome cycle	1|16	11|23843	0.00735844	0.0297007	0.0122407	Npm1	1	Biological process
GO:0046622	positive regulation of organ growth	1|16	53|23843	0.03499	0.065365	0.0269392	Ddx39b	1	Biological process
GO:0046696	lipopolysaccharide receptor complex	1|16	6|23583	0.00406426	0.0168779	0.00749511	Hspd1	1	Cellular component
GO:0046700	heterocycle catabolic process	4|16	441|23843	0.000176127	0.00274406	0.00113092	Npm1/Hnrnpd/Hnrnpu/Hnrnpc	4	Biological process
GO:0046784	viral mRNA export from host cell nucleus	1|16	7|23843	0.00468854	0.0237167	0.00977446	Ddx39b	1	Biological process
GO:0047485	protein N-terminus binding	2|16	126|23049	0.00338367	0.017865	0.0058942	Hspa1a/Npm1	2	Molecular function
GO:0048024	regulation of mRNA splicing, via spliceosome	2|16	81|23843	0.00132626	0.0114855	0.00473355	Npm1/Hnrnpu	2	Biological process
GO:0048025	"negative regulation of mRNA splicing, via spliceosome"	1|16	24|23843	0.0159893	0.045793	0.0188729	Npm1	1	Biological process
GO:0048027	mRNA 5'-UTR binding	1|16	22|23049	0.0151679	0.0362946	0.0119746	Rps13	1	Molecular function
GO:0048255	mRNA stabilization	3|16	37|23843	1.89973e-06	0.000105706	4.35652e-05	Hnrnpd/Hnrnpu/Hnrnpc	3	Biological process
GO:0048285	organelle fission	2|16	466|23843	0.0381732	0.0687805	0.0283468	Hspa1a/Hnrnpu	2	Biological process
GO:0048291	isotype switching to IgG isotypes	1|16	17|23843	0.0113507	0.0376264	0.0155071	Hspd1	1	Biological process
GO:0048407	platelet-derived growth factor binding	1|16	12|23049	0.00830032	0.0247165	0.0081547	Col1a2	1	Molecular function
GO:0048511	rhythmic process	2|16	269|23843	0.0137111	0.0427237	0.0176079	Hnrnpd/Hnrnpu	2	Biological process
GO:0048738	cardiac muscle tissue development	3|16	242|23843	0.000524463	0.00609786	0.00251314	Lmna/Hnrnpu/Ddx39b	3	Biological process
GO:0050657	nucleic acid transport	2|16	153|23843	0.00462775	0.0237167	0.00977446	Npm1/Ddx39b	2	Biological process
GO:0050658	RNA transport	2|16	153|23843	0.00462775	0.0237167	0.00977446	Npm1/Ddx39b	2	Biological process
GO:0050684	regulation of mRNA processing	2|16	118|23843	0.00278509	0.0183863	0.00757764	Npm1/Hnrnpu	2	Biological process
GO:0050686	negative regulation of mRNA processing	1|16	33|23843	0.0219233	0.0525485	0.021657	Npm1	1	Biological process
GO:0050779	RNA destabilization	1|16	25|23843	0.0166503	0.047151	0.0194326	Hnrnpd	1	Biological process
GO:0050821	protein stabilization	2|16	155|23843	0.00474622	0.0238536	0.00983088	Hspd1/Npm1	2	Biological process
GO:0050839	cell adhesion molecule binding	4|16	480|23049	0.000277069	0.00285594	0.000942258	Prdx1/Krt18/Hspa1a/Eef2	4	Molecular function
GO:0051029	rRNA transport	1|16	7|23843	0.00468854	0.0237167	0.00977446	Npm1	1	Biological process
GO:0051052	regulation of DNA metabolic process	6|16	411|23843	1.75036e-07	2.23124e-05	9.19572e-06	Lmna/Npm1/Hnrnpd/Hnrnpu/Ddx39b/Hnrnpc	6	Biological process
GO:0051053	negative regulation of DNA metabolic process	2|16	133|23843	0.00352089	0.0209372	0.00862894	Hnrnpu/Hnrnpc	2	Biological process
GO:0051054	positive regulation of DNA metabolic process	3|16	236|23843	0.000487455	0.00593324	0.00244529	Npm1/Hnrnpd/Ddx39b	3	Biological process
GO:0051059	NF-kappaB binding	2|16	32|23049	0.000221377	0.00247204	0.000815598	Hspa1a/Npm1	2	Molecular function
GO:0051082	unfolded protein binding	3|16	90|23049	3.1075e-05	0.000594864	0.000196263	Hspa1a/Hspd1/Npm1	3	Molecular function
GO:0051084	'de novo' posttranslational protein folding	1|16	36|23843	0.0238938	0.0549064	0.0226288	Hspa1a	1	Biological process
GO:0051085	chaperone cofactor-dependent protein refolding	1|16	29|23843	0.0192901	0.049431	0.0203722	Hspa1a	1	Biological process
GO:0051146	striated muscle cell differentiation	4|16	295|23843	3.71638e-05	0.000933892	0.000384889	Krt8/Lmna/Hnrnpu/Ddx39b	4	Biological process
GO:0051155	"positive regulation of striated muscle cell differentiation"	1|16	69|23843	0.0453253	0.0767574	0.0316344	Ddx39b	1	Biological process
GO:0051168	nuclear export	2|16	150|23843	0.00445267	0.0237167	0.00977446	Npm1/Ddx39b	2	Biological process
GO:0051169	nuclear transport	2|16	307|23843	0.0176042	0.047617	0.0196246	Npm1/Ddx39b	2	Biological process
GO:0051187	cofactor catabolic process	1|16	46|23843	0.0304354	0.0619586	0.0255353	Prdx1	1	Biological process
GO:0051225	spindle assembly	2|16	107|23843	0.00229789	0.0165746	0.00683095	Hspa1a/Hnrnpu	2	Biological process
GO:0051233	spindle midzone	1|16	31|23583	0.0208326	0.0423265	0.0187963	Hnrnpu	1	Cellular component
GO:0051236	establishment of RNA localization	2|16	156|23843	0.00480598	0.0239991	0.00989085	Npm1/Ddx39b	2	Biological process
GO:0051290	protein heterotetramerization	1|16	51|23843	0.0336907	0.0643262	0.026511	Hist1h4m	1	Biological process
GO:0051291	protein heterooligomerization	2|16	159|23843	0.00498737	0.024435	0.0100705	Hist1h4m/Col1a2	2	Biological process
GO:0051298	centrosome duplication	1|16	66|23843	0.0433954	0.0742967	0.0306202	Npm1	1	Biological process
GO:0051310	metaphase plate congression	1|16	57|23843	0.0375836	0.0682462	0.0281266	Hnrnpu	1	Biological process
GO:0051315	"attachment of mitotic spindle microtubules to kinetochore"	1|16	13|23843	0.00869087	0.032549	0.0134146	Hnrnpu	1	Biological process
GO:0051345	positive regulation of hydrolase activity	2|16	495|23843	0.0425958	0.0738431	0.0304333	Hspd1/Hnrnpu	2	Biological process
GO:0051348	negative regulation of transferase activity	2|16	273|23843	0.0141007	0.0432457	0.017823	Npm1/Hnrnpu	2	Biological process
GO:0051384	response to glucocorticoid	1|16	76|23843	0.0498143	0.0818678	0.0337405	Hnrnpu	1	Biological process
GO:0051402	neuron apoptotic process	2|16	275|23843	0.0142972	0.0436767	0.0180007	Hspd1/Npm1	2	Biological process
GO:0051457	maintenance of protein location in nucleus	1|16	23|23843	0.0153279	0.0450583	0.0185701	Hnrnpu	1	Biological process
GO:0051599	response to hydrostatic pressure	1|16	3|23843	0.0020119	0.0150699	0.00621083	Krt8	1	Biological process
GO:0051656	establishment of organelle localization	2|16	405|23843	0.0295149	0.0615411	0.0253632	Npm1/Hnrnpu	2	Biological process
GO:0051783	regulation of nuclear division	2|16	188|23843	0.00690081	0.0289018	0.0119114	Hspa1a/Hnrnpu	2	Biological process
GO:0051785	positive regulation of nuclear division	1|16	74|23843	0.0485338	0.0806136	0.0332237	Hnrnpu	1	Biological process
GO:0051787	misfolded protein binding	1|16	24|23049	0.016536	0.0388742	0.0128257	Hspa1a	1	Molecular function
GO:0051836	"translocation of molecules into other organism involved in symbiotic interaction"	1|16	8|23843	0.00535664	0.024987	0.010298	Ddx39b	1	Biological process
GO:0051920	peroxiredoxin activity	1|16	10|23049	0.00692144	0.0237813	0.00784616	Prdx1	1	Molecular function
GO:0051972	regulation of telomerase activity	1|16	47|23843	0.0310873	0.0624149	0.0257233	Hnrnpd	1	Biological process
GO:0051973	positive regulation of telomerase activity	1|16	35|23843	0.0232374	0.0538748	0.0222036	Hnrnpd	1	Biological process
GO:0051984	positive regulation of chromosome segregation	1|16	26|23843	0.0173109	0.047151	0.0194326	Hnrnpu	1	Biological process
GO:0051987	"positive regulation of attachment of spindle microtubules to kinetochore"	1|16	6|23843	0.00402001	0.0223685	0.00921882	Hnrnpu	1	Biological process
GO:0051988	"regulation of attachment of spindle microtubules to kinetochore"	1|16	12|23843	0.00802487	0.0314139	0.0129468	Hnrnpu	1	Biological process
GO:0055001	muscle cell development	4|16	193|23843	7.01884e-06	0.000248531	0.000102428	Krt8/Lmna/Hnrnpu/Ddx39b	4	Biological process
GO:0055002	striated muscle cell development	4|16	176|23843	4.87247e-06	0.000199771	8.23326e-05	Krt8/Lmna/Hnrnpu/Ddx39b	4	Biological process
GO:0055006	cardiac cell development	3|16	89|23843	2.71813e-05	0.000705807	0.000290887	Lmna/Hnrnpu/Ddx39b	3	Biological process
GO:0055007	cardiac muscle cell differentiation	3|16	128|23843	8.04136e-05	0.00169303	0.000697756	Lmna/Hnrnpu/Ddx39b	3	Biological process
GO:0055012	ventricular cardiac muscle cell differentiation	1|16	17|23843	0.0113507	0.0376264	0.0155071	Lmna	1	Biological process
GO:0055013	cardiac muscle cell development	3|16	83|23843	2.20456e-05	0.00059219	0.000244062	Lmna/Hnrnpu/Ddx39b	3	Biological process
GO:0055015	ventricular cardiac muscle cell development	1|16	11|23843	0.00735844	0.0297007	0.0122407	Lmna	1	Biological process
GO:0055021	regulation of cardiac muscle tissue growth	1|16	66|23843	0.0433954	0.0742967	0.0306202	Ddx39b	1	Biological process
GO:0055023	"positive regulation of cardiac muscle tissue growth"	1|16	37|23843	0.0245498	0.0559191	0.0230462	Ddx39b	1	Biological process
GO:0055025	"positive regulation of cardiac muscle tissue development"	1|16	49|23843	0.0323898	0.0633961	0.0261277	Ddx39b	1	Biological process
GO:0055131	C3HC4-type RING finger domain binding	1|16	5|23049	0.00346635	0.017865	0.0058942	Hspa1a	1	Molecular function
GO:0060236	regulation of mitotic spindle organization	2|16	37|23843	0.000277352	0.00379048	0.00156219	Hspa1a/Hnrnpu	2	Biological process
GO:0060249	anatomical structure homeostasis	5|16	361|23843	2.94705e-06	0.000142516	5.87357e-05	Hspa1a/Lmna/Hnrnpd/Hnrnpu/Hnrnpc	5	Biological process
GO:0060420	regulation of heart growth	1|16	73|23843	0.0478929	0.0802335	0.033067	Ddx39b	1	Biological process
GO:0060421	positive regulation of heart growth	1|16	40|23843	0.0265154	0.0581845	0.0239798	Ddx39b	1	Biological process
GO:0060537	muscle tissue development	3|16	445|23843	0.00301778	0.0194509	0.0080164	Lmna/Hnrnpu/Ddx39b	3	Biological process
GO:0060612	adipose tissue development	1|16	45|23843	0.0297831	0.0615411	0.0253632	Lmna	1	Biological process
GO:0060699	regulation of endoribonuclease activity	1|16	3|23843	0.0020119	0.0150699	0.00621083	Npm1	1	Biological process
GO:0060700	regulation of ribonuclease activity	1|16	15|23843	0.0100216	0.0356477	0.0146916	Npm1	1	Biological process
GO:0060706	"cell differentiation involved in embryonic placenta development"	1|16	33|23843	0.0219233	0.0525485	0.021657	Krt8	1	Biological process
GO:0061013	regulation of mRNA catabolic process	4|16	105|23843	6.2046e-07	4.39398e-05	1.81091e-05	Npm1/Hnrnpd/Hnrnpu/Hnrnpc	4	Biological process
GO:0061014	positive regulation of mRNA catabolic process	1|16	41|23843	0.0271697	0.0587923	0.0242303	Hnrnpd	1	Biological process
GO:0061049	"cell growth involved in cardiac muscle cell development"	1|16	32|23843	0.0212656	0.0519308	0.0214025	Ddx39b	1	Biological process
GO:0061050	"regulation of cell growth involved in cardiac muscle cell development"	1|16	21|23843	0.0140039	0.0431186	0.0177707	Ddx39b	1	Biological process
GO:0061051	"positive regulation of cell growth involved in cardiac muscle cell development"	1|16	12|23843	0.00802487	0.0314139	0.0129468	Ddx39b	1	Biological process
GO:0061077	chaperone-mediated protein folding	2|16	72|23843	0.00104996	0.0104861	0.00432169	Hspa1a/Hspd1	2	Biological process
GO:0061157	mRNA destabilization	1|16	23|23843	0.0153279	0.0450583	0.0185701	Hnrnpd	1	Biological process
GO:0061158	3'-UTR-mediated mRNA destabilization	1|16	13|23843	0.00869087	0.032549	0.0134146	Hnrnpd	1	Biological process
GO:0061951	"establishment of protein localization to plasma membrane"	1|16	45|23843	0.0297831	0.0615411	0.0253632	Krt18	1	Biological process
GO:0065002	intracellular protein transmembrane transport	1|16	51|23843	0.0336907	0.0643262	0.026511	Hspd1	1	Biological process
GO:0065004	protein-DNA complex assembly	2|16	178|23843	0.00620853	0.0274798	0.0113254	Hist1h4m/Npm1	2	Biological process
GO:0070034	telomerase RNA binding	2|16	16|23049	5.39069e-05	0.000876557	0.000289202	Hnrnpu/Hnrnpc	2	Molecular function
GO:0070063	RNA polymerase binding	1|16	54|23049	0.0368456	0.0574106	0.0189414	Hnrnpu	1	Molecular function
GO:0070181	small ribosomal subunit rRNA binding	1|16	8|23049	0.00554075	0.0224988	0.00742302	Rps13	1	Molecular function
GO:0070206	protein trimerization	1|16	59|23843	0.038878	0.0694632	0.0286281	Col1a2	1	Biological process
GO:0070208	protein heterotrimerization	1|16	19|23843	0.0126781	0.0403112	0.0166136	Col1a2	1	Biological process
GO:0070507	"regulation of microtubule cytoskeleton organization"	3|16	185|23843	0.000238919	0.00351166	0.00144727	Hspa1a/Npm1/Hnrnpu	3	Biological process
GO:0070717	poly-purine tract binding	1|16	29|23049	0.0199486	0.0417674	0.0137803	Hnrnpu	1	Molecular function
GO:0070934	CRD-mediated mRNA stabilization	1|16	5|23843	0.00335106	0.0200806	0.0082759	Hnrnpu	1	Biological process
GO:0070935	3'-UTR-mediated mRNA stabilization	1|16	15|23843	0.0100216	0.0356477	0.0146916	Hnrnpc	1	Biological process
GO:0070937	CRD-mediated mRNA stability complex	1|16	6|23583	0.00406426	0.0168779	0.00749511	Hnrnpu	1	Cellular component
GO:0070997	neuron death	2|16	381|23843	0.0263611	0.0581845	0.0239798	Hspd1/Npm1	2	Biological process
GO:0071013	catalytic step 2 spliceosome	2|16	103|23583	0.00217816	0.0107233	0.00476197	Hnrnpu/Hnrnpc	2	Cellular component
GO:0071103	DNA conformation change	2|16	204|23843	0.00807822	0.0314647	0.0129677	Hist1h4m/Npm1	2	Biological process
GO:0071166	ribonucleoprotein complex localization	2|16	75|23843	0.00113858	0.0108165	0.00445787	Npm1/Ddx39b	2	Biological process
GO:0071242	cellular response to ammonium ion	1|16	45|23843	0.0297831	0.0615411	0.0253632	Hnrnpd	1	Biological process
GO:0071356	cellular response to tumor necrosis factor	2|16	172|23843	0.00580948	0.0263115	0.0108439	Krt18/Krt8	2	Biological process
GO:0071359	cellular response to dsRNA	1|16	64|23843	0.0421067	0.0733806	0.0302427	Npm1	1	Biological process
GO:0071384	cellular response to corticosteroid stimulus	1|16	45|23843	0.0297831	0.0615411	0.0253632	Hnrnpu	1	Biological process
GO:0071385	cellular response to glucocorticoid stimulus	1|16	43|23843	0.0284772	0.0609444	0.0251173	Hnrnpu	1	Biological process
GO:0071426	ribonucleoprotein complex export from nucleus	2|16	74|23843	0.00110865	0.0106622	0.00439428	Npm1/Ddx39b	2	Biological process
GO:0071427	"mRNA-containing ribonucleoprotein complex export from nucleus"	1|16	51|23843	0.0336907	0.0643262	0.026511	Ddx39b	1	Biological process
GO:0071428	"rRNA-containing ribonucleoprotein complex export from nucleus"	1|16	19|23843	0.0126781	0.0403112	0.0166136	Npm1	1	Biological process
GO:0071450	cellular response to oxygen radical	1|16	22|23843	0.0146661	0.0437735	0.0180406	Prdx1	1	Biological process
GO:0071451	cellular response to superoxide	1|16	22|23843	0.0146661	0.0437735	0.0180406	Prdx1	1	Biological process
GO:0071548	response to dexamethasone	1|16	29|23843	0.0192901	0.049431	0.0203722	Hnrnpu	1	Biological process
GO:0071549	cellular response to dexamethasone stimulus	1|16	26|23843	0.0173109	0.047151	0.0194326	Hnrnpu	1	Biological process
GO:0071731	response to nitric oxide	1|16	15|23843	0.0100216	0.0356477	0.0146916	Hnrnpd	1	Biological process
GO:0071732	cellular response to nitric oxide	1|16	11|23843	0.00735844	0.0297007	0.0122407	Hnrnpd	1	Biological process
GO:0071806	protein transmembrane transport	1|16	52|23843	0.0343406	0.0649303	0.02676	Hspd1	1	Biological process
GO:0071813	lipoprotein particle binding	1|16	28|23049	0.019267	0.0416415	0.0137388	Hspd1	1	Molecular function
GO:0071814	protein-lipid complex binding	1|16	28|23049	0.019267	0.0416415	0.0137388	Hspd1	1	Molecular function
GO:0071824	protein-DNA complex subunit organization	2|16	211|23843	0.00861997	0.032549	0.0134146	Hist1h4m/Npm1	2	Biological process
GO:0071839	apoptotic process in bone marrow	1|16	6|23843	0.00402001	0.0223685	0.00921882	Hspd1	1	Biological process
GO:0071865	regulation of apoptotic process in bone marrow	1|16	6|23843	0.00402001	0.0223685	0.00921882	Hspd1	1	Biological process
GO:0071866	"negative regulation of apoptotic process in bone marrow"	1|16	6|23843	0.00402001	0.0223685	0.00921882	Hspd1	1	Biological process
GO:0071897	DNA biosynthetic process	5|16	153|23843	4.2042e-08	8.18768e-06	3.37442e-06	Npm1/Hnrnpd/Hnrnpu/Ddx39b/Hnrnpc	5	Biological process
GO:0072201	"negative regulation of mesenchymal cell proliferation"	1|16	8|23843	0.00535664	0.024987	0.010298	Lmna	1	Biological process
GO:0072593	reactive oxygen species metabolic process	2|16	256|23843	0.0124786	0.0403112	0.0166136	Prdx1/Hspd1	2	Biological process
GO:0072595	maintenance of protein localization in organelle	1|16	38|23843	0.0252054	0.056939	0.0234665	Hnrnpu	1	Biological process
GO:0072604	interleukin-6 secretion	1|16	37|23843	0.0245498	0.0559191	0.0230462	Hspd1	1	Biological process
GO:0072698	protein localization to microtubule cytoskeleton	1|16	46|23843	0.0304354	0.0619586	0.0255353	Hnrnpu	1	Biological process
GO:0090068	positive regulation of cell cycle process	2|16	230|23843	0.0101707	0.0360134	0.0148424	Npm1/Hnrnpu	2	Biological process
GO:0090169	regulation of spindle assembly	2|16	26|23843	0.000135929	0.00240655	0.000991823	Hspa1a/Hnrnpu	2	Biological process
GO:0090199	"regulation of release of cytochrome c from mitochondria"	1|16	45|23843	0.0297831	0.0615411	0.0253632	Lmna	1	Biological process
GO:0090201	"negative regulation of release of cytochrome c from mitochondria"	1|16	19|23843	0.0126781	0.0403112	0.0166136	Lmna	1	Biological process
GO:0090224	regulation of spindle organization	2|16	40|23843	0.000324446	0.00428379	0.0017655	Hspa1a/Hnrnpu	2	Biological process
GO:0090235	regulation of metaphase plate congression	1|16	7|23843	0.00468854	0.0237167	0.00977446	Hnrnpu	1	Biological process
GO:0090257	regulation of muscle system process	2|16	222|23843	0.00950355	0.0347571	0.0143246	Lmna/Ddx39b	2	Biological process
GO:0090307	mitotic spindle assembly	2|16	70|23843	0.000992815	0.0100442	0.00413955	Hspa1a/Hnrnpu	2	Biological process
GO:0090329	regulation of DNA-dependent DNA replication	1|16	45|23843	0.0297831	0.0615411	0.0253632	Npm1	1	Biological process
GO:0090342	regulation of cell aging	1|16	41|23843	0.0271697	0.0587923	0.0242303	Lmna	1	Biological process
GO:0090343	positive regulation of cell aging	1|16	10|23843	0.0066916	0.028485	0.0117396	Lmna	1	Biological process
GO:0090365	regulation of mRNA modification	1|16	3|23843	0.0020119	0.0150699	0.00621083	Hnrnpc	1	Biological process
GO:0090367	negative regulation of mRNA modification	1|16	2|23843	0.00134169	0.0114855	0.00473355	Hnrnpc	1	Biological process
GO:0090501	RNA phosphodiester bond hydrolysis	1|16	73|23843	0.0478929	0.0802335	0.033067	Npm1	1	Biological process
GO:0090502	"RNA phosphodiester bond hydrolysis, endonucleolytic"	1|16	26|23843	0.0173109	0.047151	0.0194326	Npm1	1	Biological process
GO:0090665	glycoprotein complex	1|16	17|23583	0.0114752	0.0288005	0.0127897	Krt8	1	Cellular component
GO:0097064	ncRNA export from nucleus	1|16	8|23843	0.00535664	0.024987	0.010298	Npm1	1	Biological process
GO:0097110	scaffold protein binding	2|16	70|23049	0.00106142	0.00888942	0.00293288	Krt18/Krt8	2	Molecular function
GO:0097167	circadian regulation of translation	1|16	4|23843	0.00268169	0.017855	0.00735867	Hnrnpd	1	Biological process
GO:0097191	extrinsic apoptotic signaling pathway	3|16	228|23843	0.000440789	0.00545039	0.00224629	Krt18/Krt8/Lmna	3	Biological process
GO:0097284	hepatocyte apoptotic process	2|16	15|23843	4.41049e-05	0.00107368	0.000442499	Krt18/Krt8	2	Biological process
GO:0097327	response to antineoplastic agent	2|16	68|23843	0.000937226	0.00960657	0.0039592	Hnrnpd/Hnrnpu	2	Biological process
GO:0097366	response to bronchodilator	1|16	34|23843	0.0225805	0.0528236	0.0217704	Hnrnpd	1	Biological process
GO:0097525	spliceosomal snRNP complex	1|16	64|23583	0.0425617	0.0746287	0.033141	Ddx39b	1	Cellular component
GO:0097718	disordered domain specific binding	1|16	34|23049	0.0233501	0.0453465	0.0149611	Hspa1a	1	Molecular function
GO:0098534	centriole assembly	1|16	31|23843	0.0206075	0.0511251	0.0210704	Npm1	1	Biological process
GO:0098589	membrane region	3|16	362|23583	0.00173148	0.00886517	0.00393684	Hspa1a/Eef2/Hspd1	3	Cellular component
GO:0098631	cell adhesion mediator activity	1|16	35|23049	0.024029	0.0453506	0.0149625	Krt18	1	Molecular function
GO:0098632	cell-cell adhesion mediator activity	1|16	26|23049	0.0179024	0.0406597	0.0134148	Krt18	1	Molecular function
GO:0098641	cadherin binding involved in cell-cell adhesion	1|16	19|23049	0.0131123	0.0337894	0.0111481	Krt18	1	Molecular function
GO:0098643	banded collagen fibril	1|16	11|23583	0.00743931	0.0226722	0.0100682	Col1a2	1	Cellular component
GO:0098644	complex of collagen trimers	1|16	17|23583	0.0114752	0.0288005	0.0127897	Col1a2	1	Cellular component
GO:0098754	detoxification	1|16	41|23843	0.0271697	0.0587923	0.0242303	Prdx1	1	Biological process
GO:0098781	ncRNA transcription	1|16	40|23843	0.0265154	0.0581845	0.0239798	Npm1	1	Biological process
GO:0098857	membrane microdomain	3|16	350|23583	0.00157228	0.00838552	0.00372383	Hspa1a/Eef2/Hspd1	3	Cellular component
GO:0098869	cellular oxidant detoxification	1|16	23|23843	0.0153279	0.0450583	0.0185701	Prdx1	1	Biological process
GO:0098876	vesicle-mediated transport to the plasma membrane	1|16	75|23843	0.0491742	0.0811583	0.0334481	Krt18	1	Biological process
GO:0099122	RNA polymerase II C-terminal domain binding	1|16	4|23049	0.00277398	0.0177007	0.00583997	Hnrnpu	1	Molecular function
GO:0140014	mitotic nuclear division	2|16	266|23843	0.0134221	0.0419911	0.017306	Hspa1a/Hnrnpu	2	Biological process
GO:0150005	enzyme activator complex	1|16	10|23583	0.00676516	0.0226722	0.0100682	Hspd1	1	Cellular component
GO:1900180	regulation of protein localization to nucleus	2|16	123|23843	0.00302126	0.0194509	0.0080164	Lmna/Npm1	2	Biological process
GO:1900262	"regulation of DNA-directed DNA polymerase activity"	1|16	8|23843	0.00535664	0.024987	0.010298	Npm1	1	Biological process
GO:1900264	"positive regulation of DNA-directed DNA polymerase activity"	1|16	8|23843	0.00535664	0.024987	0.010298	Npm1	1	Biological process
GO:1901214	regulation of neuron death	2|16	344|23843	0.021795	0.0525485	0.021657	Hspd1/Npm1	2	Biological process
GO:1901215	negative regulation of neuron death	2|16	224|23843	0.00966841	0.0351948	0.014505	Hspd1/Npm1	2	Biological process
GO:1901355	response to rapamycin	1|16	3|23843	0.0020119	0.0150699	0.00621083	Hnrnpd	1	Biological process
GO:1901361	organic cyclic compound catabolic process	4|16	483|23843	0.000249443	0.00353301	0.00145608	Npm1/Hnrnpd/Hnrnpu/Hnrnpc	4	Biological process
GO:1901654	response to ketone	2|16	159|23843	0.00498737	0.024435	0.0100705	Hnrnpd/Hnrnpu	2	Biological process
GO:1901673	regulation of mitotic spindle assembly	2|16	20|23843	7.96528e-05	0.00169303	0.000697756	Hspa1a/Hnrnpu	2	Biological process
GO:1901796	"regulation of signal transduction by p53 class mediator"	1|16	66|23843	0.0433954	0.0742967	0.0306202	Npm1	1	Biological process
GO:1901976	regulation of cell cycle checkpoint	1|16	35|23843	0.0232374	0.0538748	0.0222036	Ddx39b	1	Biological process
GO:1901977	negative regulation of cell cycle checkpoint	1|16	7|23843	0.00468854	0.0237167	0.00977446	Ddx39b	1	Biological process
GO:1902074	response to salt	1|16	10|23843	0.0066916	0.028485	0.0117396	Hnrnpd	1	Biological process
GO:1902115	regulation of organelle assembly	3|16	171|23843	0.00018951	0.00289467	0.00119299	Hspa1a/Npm1/Hnrnpu	3	Biological process
GO:1902170	cellular response to reactive nitrogen species	1|16	13|23843	0.00869087	0.032549	0.0134146	Hnrnpd	1	Biological process
GO:1902369	negative regulation of RNA catabolic process	3|16	52|23843	5.37028e-06	0.000209173	8.62072e-05	Hnrnpd/Hnrnpu/Hnrnpc	3	Biological process
GO:1902373	negative regulation of mRNA catabolic process	3|16	45|23843	3.45805e-06	0.000149657	6.16787e-05	Hnrnpd/Hnrnpu/Hnrnpc	3	Biological process
GO:1902423	"regulation of attachment of mitotic spindle microtubules to kinetochore"	1|16	2|23843	0.00134169	0.0114855	0.00473355	Hnrnpu	1	Biological process
GO:1902425	"positive regulation of attachment of mitotic spindle microtubules to kinetochore"	1|16	2|23843	0.00134169	0.0114855	0.00473355	Hnrnpu	1	Biological process
GO:1902570	protein localization to nucleolus	1|16	12|23843	0.00802487	0.0314139	0.0129468	Npm1	1	Biological process
GO:1902579	multi-organism localization	1|16	16|23843	0.0106864	0.0374986	0.0154545	Ddx39b	1	Biological process
GO:1902751	"positive regulation of cell cycle G2/M phase transition"	1|16	26|23843	0.0173109	0.047151	0.0194326	Npm1	1	Biological process
GO:1902850	"microtubule cytoskeleton organization involved in mitosis"	2|16	135|23843	0.00362515	0.0213939	0.00881715	Hspa1a/Hnrnpu	2	Biological process
GO:1903242	"regulation of cardiac muscle hypertrophy in response to stress"	1|16	9|23843	0.00602433	0.0268169	0.0110522	Lmna	1	Biological process
GO:1903243	"negative regulation of cardiac muscle hypertrophy in response to stress"	1|16	6|23843	0.00402001	0.0223685	0.00921882	Lmna	1	Biological process
GO:1903311	regulation of mRNA metabolic process	4|16	213|23843	1.03592e-05	0.000350862	0.000144602	Npm1/Hnrnpd/Hnrnpu/Hnrnpc	4	Biological process
GO:1903312	negative regulation of mRNA metabolic process	4|16	77|23843	1.77646e-07	2.23124e-05	9.19572e-06	Npm1/Hnrnpd/Hnrnpu/Hnrnpc	4	Biological process
GO:1903313	positive regulation of mRNA metabolic process	1|16	71|23843	0.0466099	0.0784214	0.0323202	Hnrnpd	1	Biological process
GO:1903427	"negative regulation of reactive oxygen species biosynthetic process"	1|16	30|23843	0.019949	0.0504555	0.0207945	Hspd1	1	Biological process
GO:1904019	epithelial cell apoptotic process	2|16	102|23843	0.00209126	0.0155152	0.00639434	Krt18/Krt8	2	Biological process
GO:1904177	regulation of adipose tissue development	1|16	10|23843	0.0066916	0.028485	0.0117396	Lmna	1	Biological process
GO:1904353	regulation of telomere capping	1|16	26|23843	0.0173109	0.047151	0.0194326	Hnrnpd	1	Biological process
GO:1904355	positive regulation of telomere capping	1|16	17|23843	0.0113507	0.0376264	0.0155071	Hnrnpd	1	Biological process
GO:1904356	"regulation of telomere maintenance via telomere lengthening"	2|16	58|23843	0.000682751	0.00759804	0.00313141	Hnrnpu/Hnrnpc	2	Biological process
GO:1904357	"negative regulation of telomere maintenance via telomere lengthening"	2|16	25|23843	0.000125522	0.00227398	0.000937187	Hnrnpu/Hnrnpc	2	Biological process
GO:1904467	regulation of tumor necrosis factor secretion	1|16	24|23843	0.0159893	0.045793	0.0188729	Hspd1	1	Biological process
GO:1904469	"positive regulation of tumor necrosis factor secretion"	1|16	15|23843	0.0100216	0.0356477	0.0146916	Hspd1	1	Biological process
GO:1904705	"regulation of vascular smooth muscle cell proliferation"	1|16	36|23843	0.0238938	0.0549064	0.0226288	Ddx39b	1	Biological process
GO:1904707	"positive regulation of vascular smooth muscle cell proliferation"	1|16	23|23843	0.0153279	0.0450583	0.0185701	Ddx39b	1	Biological process
GO:1904749	regulation of protein localization to nucleolus	1|16	6|23843	0.00402001	0.0223685	0.00921882	Npm1	1	Biological process
GO:1904751	"positive regulation of protein localization to nucleolus"	1|16	5|23843	0.00335106	0.0200806	0.0082759	Npm1	1	Biological process
GO:1905207	regulation of cardiocyte differentiation	1|16	52|23843	0.0343406	0.0649303	0.02676	Ddx39b	1	Biological process
GO:1905209	positive regulation of cardiocyte differentiation	1|16	32|23843	0.0212656	0.0519308	0.0214025	Ddx39b	1	Biological process
GO:1905661	"regulation of telomerase RNA reverse transcriptase activity"	1|16	2|23843	0.00134169	0.0114855	0.00473355	Hnrnpd	1	Biological process
GO:1905663	"positive regulation of telomerase RNA reverse transcriptase activity"	1|16	2|23843	0.00134169	0.0114855	0.00473355	Hnrnpd	1	Biological process
GO:1990023	mitotic spindle midzone	1|16	14|23583	0.00945919	0.0263212	0.0116887	Hnrnpu	1	Cellular component
GO:1990247	N6-methyladenosine-containing RNA binding	1|16	7|23049	0.00484974	0.0224091	0.00739343	Hnrnpc	1	Molecular function
GO:1990498	mitotic spindle microtubule	1|16	2|23583	0.00135648	0.00789224	0.00350478	Hnrnpu	1	Cellular component
GO:1990542	mitochondrial transmembrane transport	1|16	64|23843	0.0421067	0.0733806	0.0302427	Hspd1	1	Biological process
GO:1990748	cellular detoxification	1|16	28|23843	0.0186308	0.0485398	0.0200049	Prdx1	1	Biological process
GO:1990774	tumor necrosis factor secretion	1|16	24|23843	0.0159893	0.045793	0.0188729	Hspd1	1	Biological process
GO:1990841	promoter-specific chromatin binding	1|16	46|23049	0.0314685	0.052525	0.0173296	Hnrnpu	1	Molecular function
GO:1990874	vascular smooth muscle cell proliferation	1|16	36|23843	0.0238938	0.0549064	0.0226288	Ddx39b	1	Biological process
GO:2000001	regulation of DNA damage checkpoint	1|16	17|23843	0.0113507	0.0376264	0.0155071	Ddx39b	1	Biological process
GO:2000002	negative regulation of DNA damage checkpoint	1|16	5|23843	0.00335106	0.0200806	0.0082759	Ddx39b	1	Biological process
GO:2000278	regulation of DNA biosynthetic process	5|16	108|23843	7.29071e-09	3.64851e-06	1.50368e-06	Npm1/Hnrnpd/Hnrnpu/Ddx39b/Hnrnpc	5	Biological process
GO:2000279	negative regulation of DNA biosynthetic process	2|16	38|23843	0.000292646	0.00393054	0.00161991	Hnrnpu/Hnrnpc	2	Biological process
GO:2000371	"regulation of DNA topoisomerase (ATP-hydrolyzing) activity"	1|16	3|23843	0.0020119	0.0150699	0.00621083	Hnrnpu	1	Biological process
GO:2000373	"positive regulation of DNA topoisomerase (ATP-hydrolyzing) activity"	1|16	3|23843	0.0020119	0.0150699	0.00621083	Hnrnpu	1	Biological process
GO:2000378	"negative regulation of reactive oxygen species metabolic process"	1|16	62|23843	0.0408164	0.0717743	0.0295806	Hspd1	1	Biological process
GO:2000573	positive regulation of DNA biosynthetic process	3|16	69|23843	1.26434e-05	0.00039397	0.000162368	Npm1/Hnrnpd/Ddx39b	3	Biological process
GO:2000648	positive regulation of stem cell proliferation	1|16	53|23843	0.03499	0.065365	0.0269392	Hnrnpu	1	Biological process
GO:2000725	regulation of cardiac muscle cell differentiation	1|16	40|23843	0.0265154	0.0581845	0.0239798	Ddx39b	1	Biological process
GO:2000727	"positive regulation of cardiac muscle cell differentiation"	1|16	24|23843	0.0159893	0.045793	0.0188729	Ddx39b	1	Biological process
GO:2000736	regulation of stem cell differentiation	1|16	57|23843	0.0375836	0.0682462	0.0281266	Hnrnpu	1	Biological process
GO:2000737	negative regulation of stem cell differentiation	1|16	24|23843	0.0159893	0.045793	0.0188729	Hnrnpu	1	Biological process
GO:2000765	regulation of cytoplasmic translation	1|16	22|23843	0.0146661	0.0437735	0.0180406	Eef2	1	Biological process
GO:2000767	positive regulation of cytoplasmic translation	1|16	7|23843	0.00468854	0.0237167	0.00977446	Eef2	1	Biological process
GO:2000778	positive regulation of interleukin-6 secretion	1|16	26|23843	0.0173109	0.047151	0.0194326	Hspd1	1	Biological process
GO:2001020	regulation of response to DNA damage stimulus	2|16	183|23843	0.00655044	0.028485	0.0117396	Npm1/Ddx39b	2	Biological process
GO:2001021	"negative regulation of response to DNA damage stimulus"	1|16	61|23843	0.0401707	0.0709591	0.0292447	Ddx39b	1	Biological process
GO:2001251	negative regulation of chromosome organization	2|16	128|23843	0.00326655	0.0200806	0.0082759	Hnrnpu/Hnrnpc	2	Biological process
GO:2001252	positive regulation of chromosome organization	2|16	168|23843	0.0055503	0.0255839	0.010544	Hnrnpd/Hnrnpu	2	Biological process
