# Supplementary material for: Interaction of lncRNA Gm2044 and EEF2 promotes estradiol synthesis in ovarian follicular granulosa cells
Source: J Ovarian Res. 2023 Aug 23;16:171. doi: 10.1186/s13048-023-01232-z (PMC10464411; doi:10.1186/s13048-023-01232-z)
Supplement: Supplementary file 6 — Supplementary Material 6 [file 13048_2023_1232_MOESM6_ESM.xls]

## Sheet: enrichKEGG.T
Table S7. KEGG analysis for significant proteins #Column A : "ID", stands for Pathway identifiers used in KEGG. #Column B : "Description", stands for the definition of the Pathway. #Column C : "GeneRatio", stands for the Gene Ratio value genes associated with the ID, it equals (Count/the total number of DE genes). #Column D : "BgRatio", stands for the Ratio with the number of background populatio…
ID	Description	GeneRatio	BgRatio	pvalue	p.adjust	qvalue	geneID	Count
mmu03010	Ribosome	2|13	179|8912	0.0270577	0.227285	0.199373	Rps13/Rps4x	2
mmu03040	Spliceosome	4|13	134|8912	3.14537e-05	0.00132106	0.00115882	Hspa1a/Hnrnpu/Ddx39b/Hnrnpc	4
mmu04915	Estrogen signaling pathway	2|13	134|8912	0.015704	0.164892	0.144643	Krt18/Hspa1a	2
mmu05134	Legionellosis	2|13	61|8912	0.00342443	0.071913	0.0630816	Hspa1a/Hspd1	2
mmu05146	Amoebiasis	2|13	107|8912	0.0102182	0.143055	0.125487	Prdx1/Col1a2	2
