# Supplementary material for: Interaction of lncRNA Gm2044 and EEF2 promotes estradiol synthesis in ovarian follicular granulosa cells
Source: J Ovarian Res. 2023 Aug 23;16:171. doi: 10.1186/s13048-023-01232-z (PMC10464411; doi:10.1186/s13048-023-01232-z)
Supplement: Supplementary file 7 — Supplementary Material 7 [file 13048_2023_1232_MOESM7_ESM.xlsx]

## Sheet: Sheet1
Table S9. Significantly differentially expressed genes in the ovaries of Gm2044[-/-] compared with that of Gm2044 [+/-]
geneID	length	Gm2044_KO_1.rawreads	Gm2044_KO_1.FPKM	Gm2044_KO_2.rawreads	Gm2044_KO_2.FPKM	Gm2044_KO_3.rawreads	Gm2044_KO_3.FPKM	Gm2044_HE_1.rawreads	Gm2044_HE_1.FPKM	Gm2044_HE_2.rawreads	Gm2044_HE_2.FPKM	Gm2044_HE_3.rawreads	Gm2044_HE_3.FPKM	baseMean	log2FoldChange	lfcSE	stat	pvalue	padj	Regulation	Chr	Start	End	Strand	GeneSymbol	Description	GO_BP	GO_CC	GO_MF	KO	Pathway
ENSMUSG00000094926	228	0	0	69	22.95	0	0	0	0	0	0	0	0	16.3437	21.0361	2.48315	8.47155	2.42e-17	1.41e-13	Ups	1	21449779	21450006	+	Gm16533	predited gene 16533 [Source:MGI Symbol%3BAcc:MGI:4410373]	-	-	-	-	-
ENSMUSG00000112204	480	0	0	69	10.9	0	0	0	0	0	0	0	0	16.3437	21.0361	2.48315	8.47155	2.42e-17	1.41e-13	Ups	12	54474863	54475342	+	Gm47553	predicted gene%2C 47553 [Source:MGI Symbol%3BAcc:MGI:6096573]	-	-	-	-	-
ENSMUSG00000112177	478	0	0	68	10.79	0	0	0	0	0	0	0	0	16.1069	21.0158	2.4887	8.44448	3.05e-17	1.41e-13	Ups	10	15103319	15103796	-	Gm18188	predicted gene%2C 18188 [Source:MGI Symbol%3BAcc:MGI:5010373]	-	-	-	-	-
ENSMUSG00000058287	1356	0	0	67	3.75	0	0	0	0	0	0	0	0	15.87	20.9952	2.49432	8.41718	3.86e-17	1.41e-13	Ups	11	58323385	58332448	+	Gm12253	predicted gene 12253 [Source:MGI Symbol%3BAcc:MGI:3651568]	-	-	-	K09228	-
ENSMUSG00000089877	420	0	0	67	12.1	0	0	0	0	0	0	0	0	15.87	20.9952	2.49432	8.41718	3.86e-17	1.41e-13	Ups	1	44683439	44683858	+	Gm16102	predicted gene 16102 [Source:MGI Symbol%3BAcc:MGI:3802041]	-	-	-	-	-
ENSMUSG00000070552	1180	0	0	65	4.18	0	0	0	0	0	0	0	0	15.3963	20.9489	2.50577	8.36023	6.26e-17	1.63e-13	Ups	7	47670719	47677345	-	Mrgprx1	MAS-related GPR%2C member X1 [Source:MGI Symbol%3BAcc:MGI:3033139]	-	GO:0016021:integral component of membrane;GO:0005886:plasma membrane;	GO:0004930:G protein-coupled receptor activity;	K08396	-
ENSMUSG00000074619	2348	0	0	65	2.1	0	0	0	0	0	0	0	0	15.3963	20.9489	2.50577	8.36023	6.26e-17	1.63e-13	Ups	3	40854631	40856978	-	1700034I23Rik	RIKEN cDNA 1700034I23 gene [Source:MGI Symbol%3BAcc:MGI:1920547]	GO:0000422:autophagy of mitochondrion;	GO:0031307:integral component of mitochondrial outer membrane;	-	-	-
ENSMUSG00000098475	68	0	0	64	71.36	0	0	0	0	0	0	0	0	15.1594	20.9291	2.51161	8.33295	7.89e-17	1.8e-13	Ups	18	61091145	61091212	+	Mir6982	microRNA 6982 [Source:MGI Symbol%3BAcc:MGI:5531272]	-	-	-	-	-
ENSMUSG00000085354	911	0	0	0	0	0	0	296	20.42	487	20.4	272	13.01	150.179	-10.5133	1.27561	-8.24173	1.7e-16	3.45e-13	Down	7	139536918	139537952	-	Gm2044	predicted gene 2044 [Source:MGI Symbol%3BAcc:MGI:3780212]	-	-	-	-	-
ENSMUSG00000054072	5823	1624	15.55	872	11.35	602	5.1	329	3.55	394	2.58	231	1.73	729.67	2.07129	0.376737	5.49796	3.84e-08	6.83e-05	Ups	18	60509099	60525706	+	Iigp1	interferon inducible GTPase 1 [Source:MGI Symbol%3BAcc:MGI:1926259]	-	GO:0016020:membrane;	GO:0005525:GTP binding;	-	-
ENSMUSG00000028364	7772	2124	15.24	2632	25.68	6227	39.52	962	7.78	1653	8.12	1757	9.85	2575.18	1.64195	0.299294	5.48608	4.11e-08	6.83e-05	Ups	4	63878022	63965252	-	Tnc	tenascin C [Source:MGI Symbol%3BAcc:MGI:101922]	GO:0007155:cell adhesion;GO:0042127:regulation of cell proliferation;	-	-	K06252	ko04151 PI3K-Akt signaling pathway;ko04510 Focal adhesion;ko04512 ECM-receptor interaction;ko05165 Human papillomavirus infection;ko05206 MicroRNAs in cancer;;
ENSMUSG00000106023	631	0	0	76	9.13	0	0	0	0	0	0	0	0	18.0018	21.0858	3.90956	5.39339	6.91e-08	0.000105299	Ups	3	147095348	147106631	+	Gm36831	predicted gene%2C 36831 [Source:MGI Symbol%3BAcc:MGI:5595990]	-	-	-	-	-
ENSMUSG00000074516	480	54	6.27	61	9.64	181	18.6	130	17.02	1260	100.16	1065	96.67	371.188	-2.62753	0.53475	-4.91357	8.94e-07	0.00125727	Down	9	7751726	7752205	+	Gm10709	predicted gene 10709 [Source:MGI Symbol%3BAcc:MGI:3642754]	-	-	-	-	-
ENSMUSG00000073489	3561	396	6.2	402	8.56	289	4	76	1.34	92	0.99	166	2.03	259.361	2.0951	0.442747	4.73204	2.22e-06	0.00290157	Ups	1	173574859	173594509	-	Ifi204	interferon activated gene 204 [Source:MGI Symbol%3BAcc:MGI:96429]	-	-	-	-	-
ENSMUSG00000091028	651	15	1.29	97	11.3	8	0.61	0	0	0	0	0	0	26.8818	8.38008	1.81509	4.61689	3.9e-06	0.00451012	Ups	9	3000922	3002330	+	Gm10722	predicted gene 10722 [Source:MGI Symbol%3BAcc:MGI:3642024]	-	-	-	-	-
ENSMUSG00000055435	8241	1680	11.37	1796	16.52	2152	12.88	1013	7.73	1279	5.92	1045	5.52	1542.39	1.10874	0.240294	4.61408	3.95e-06	0.00451012	Ups	8	116409681	116434533	-	Maf	avian musculoaponeurotic fibrosarcoma oncogene homolog [Source:MGI Symbol%3BAcc:MGI:96909]	-	-	-	K09035	ko04658 Th1 and Th2 cell differentiation;ko05202 Transcriptional misregulation in cancer;ko05321 Inflammatory bowel disease (IBD);;
ENSMUSG00000056258	14708	35	0.13	133	0.69	39	0.13	0	0	4	0.01	5	0.01	44.8797	5.1656	1.12889	4.57582	4.74e-06	0.00509952	Ups	15	65858236	66158491	-	Kcnq3	potassium voltage-gated channel%2C subfamily Q%2C member 3 [Source:MGI Symbol%3BAcc:MGI:1336181]	GO:0034765:regulation of ion transmembrane transport;	GO:0008076:voltage-gated potassium channel complex;	GO:0005249:voltage-gated potassium channel activity;	K04928	ko04725 Cholinergic synapse;;
ENSMUSG00000060802	860	49144	3187.12	23020	2029.62	18258	1047.23	11175	816.74	10028	444.93	15942	807.66	22643.6	1.60505	0.354996	4.52133	6.15e-06	0.00623941	Ups	2	121978167	121983564	+	B2m	beta-2 microglobulin [Source:MGI Symbol%3BAcc:MGI:88127]	GO:1990000:amyloid fibril formation;GO:0019885:antigen processing and presentation of endogenous peptide antigen via MHC class I;GO:0002481:antigen processing and presentation of exogenous protein antigen via MHC class Ib, TAP-dependent;GO:0071283:cellular response to iron(III) ion;GO:0071316:cellular response to nicotine;GO:0006955:immune response;GO:0055072:iron ion homeostasis;GO:0006826:iron …	GO:0005829:cytosol;GO:0009897:external side of plasma membrane;GO:0005576:extracellular region;GO:0005794:Golgi apparatus;GO:1990712:HFE-transferrin receptor complex;GO:0042824:MHC class I peptide loading complex;GO:0042612:MHC class I protein complex;	GO:0042803:protein homodimerization activity;	K08055	ko04612 Antigen processing and presentation;;
ENSMUSG00000078921	2938	440	8.35	356	9.19	109	1.83	72	1.54	96	1.25	64	0.95	213.58	2.41353	0.541775	4.45485	8.4e-06	0.00807534	Ups	11	48948021	48955033	-	Tgtp2	T cell specific GTPase 2 [Source:MGI Symbol%3BAcc:MGI:3710083]	-	GO:0016020:membrane;	GO:0005525:GTP binding;	K17072	ko04668 TNF signaling pathway;;
ENSMUSG00000038642	1358	693	28.46	818	45.67	641	23.28	255	11.8	269	7.56	440	14.12	558.91	1.53435	0.355783	4.31259	1.61e-05	0.0146296	Ups	3	95434097	95463714	+	Ctss	cathepsin S [Source:MGI Symbol%3BAcc:MGI:107341]	-	GO:0005764:lysosome;	GO:0008234:cysteine-type peptidase activity;	K01368	ko04142 Lysosome;ko04145 Phagosome;ko04210 Apoptosis;ko04612 Antigen processing and presentation;ko05152 Tuberculosis;;
ENSMUSG00000058488	9328	140	0.84	339	2.76	136	0.72	12	0.08	41	0.17	71	0.33	143.344	2.86054	0.664698	4.30353	1.68e-05	0.0146296	Ups	5	150876072	150917282	+	Kl	klotho [Source:MGI Symbol%3BAcc:MGI:1101771]	GO:0007568:aging;GO:0005975:carbohydrate metabolic process;GO:0008543:fibroblast growth factor receptor signaling pathway;GO:0008286:insulin receptor signaling pathway;	GO:0005615:extracellular space;GO:0016021:integral component of membrane;	GO:0004553:hydrolase activity, hydrolyzing O-glycosyl compounds;	K14756	ko00040 Pentose and glucuronate interconversions;ko01100 Metabolic pathways;ko04211 Longevity regulating pathway;ko04928 Parathyroid hormone synthesis, secretion and action;ko04961 Endocrine and other factor-regulated calcium reabsorption;;
ENSMUSG00000040952	4685	2747	32.7	1820	29.46	4457	46.93	3758	50.42	12284	100.05	12662	117.75	5533.52	-1.29659	0.302094	-4.29201	1.77e-05	0.0147088	Down	7	24583796	24589231	+	Rps19	ribosomal protein S19 [Source:MGI Symbol%3BAcc:MGI:1333780]	GO:0006412:translation;GO:0006355:regulation of transcription, DNA-templated;GO:0061844:antimicrobial humoral immune response mediated by antimicrobial peptide;GO:0050829:defense response to Gram-negative bacterium;GO:0030218:erythrocyte differentiation;GO:0031640:killing of cells of other organism;GO:0000462:maturation of SSU-rRNA from tricistronic rRNA transcript (SSU-rRNA, 5.8S rRNA, LSU-rRNA)…	GO:0005840:ribosome;GO:0005634:nucleus;GO:0022627:cytosolic small ribosomal subunit;GO:0005730:nucleolus;GO:0005654:nucleoplasm;GO:0014069:postsynaptic density;	GO:0003735:structural constituent of ribosome;GO:0046872:metal ion binding;GO:0043565:sequence-specific DNA binding;GO:0017134:fibroblast growth factor binding;GO:0042802:identical protein binding;GO:0019901:protein kinase binding;	K02966	ko03010 Ribosome;;
ENSMUSG00000030220	1707	516	16.86	258	11.46	259	7.48	78	2.87	201	4.49	146	3.73	251.483	1.71954	0.415412	4.13937	3.48e-05	0.0276736	Ups	6	136900653	136918897	-	Arhgdib	Rho%2C GDP dissociation inhibitor (GDI) beta [Source:MGI Symbol%3BAcc:MGI:101940]	-	GO:0005737:cytoplasm;	GO:0005094:Rho GDP-dissociation inhibitor activity;	K12462	ko04722 Neurotrophin signaling pathway;ko04962 Vasopressin-regulated water reabsorption;;
ENSMUSG00000102480	2424	26	0.6	65	2.03	2	0.04	0	0	0	0	0	0	20.3641	7.97978	1.93454	4.1249	3.71e-05	0.0282443	Ups	3	59570279	59572702	+	Gm37926	predicted gene%2C 37926 [Source:MGI Symbol%3BAcc:MGI:5611154]	-	-	-	-	-
ENSMUSG00000026104	7105	2353	18.47	1535	16.38	1315	9.13	770	6.81	1326	7.12	1064	6.52	1435.28	1.13084	0.278074	4.06669	4.77e-05	0.0348601	Ups	1	52158599	52201024	+	Stat1	signal transducer and activator of transcription 1 [Source:MGI Symbol%3BAcc:MGI:103063]	GO:0019221:cytokine-mediated signaling pathway;GO:0006952:defense response;GO:0007259:JAK-STAT cascade;GO:0042127:regulation of cell proliferation;GO:0006357:regulation of transcription by RNA polymerase II;GO:0043434:response to peptide hormone;GO:0060337:type I interferon signaling pathway;GO:0007165:signal transduction;GO:0006919:activation of cysteine-type endopeptidase activity involved in a…	GO:0005737:cytoplasm;GO:0005634:nucleus;GO:0005730:nucleolus;	GO:0000981:DNA-binding transcription factor activity, RNA polymerase II-specific;GO:0000978:RNA polymerase II proximal promoter sequence-specific DNA binding;GO:0003677:DNA binding;GO:0003700:DNA-binding transcription factor activity;	K11220	ko04062 Chemokine signaling pathway;ko04217 Necroptosis;ko04380 Osteoclast differentiation;ko04620 Toll-like receptor signaling pathway;ko04621 NOD-like receptor signaling pathway;ko04625 C-type lectin receptor signaling pathway;ko04630 Jak-STAT signaling pathway;ko04658 Th1 and Th2 cell differentiation;ko04659 Th17 cell differentiation;ko04917 Prolactin signaling pathway;ko04919 Thyroid hormone …
ENSMUSG00000055413	1591	106	3.72	186	8.86	39	1.21	4	0.16	30	0.72	19	0.52	75.837	3.31321	0.84114	3.93895	8.18e-05	0.0575273	Ups	17	35613102	35616776	+	H2-Q5	histocompatibility 2%2C Q region locus 5 [Source:MGI Symbol%3BAcc:MGI:95934]	GO:0019882:antigen processing and presentation;GO:0006955:immune response;	GO:0016021:integral component of membrane;	-	K06751	ko04144 Endocytosis;ko04145 Phagosome;ko04218 Cellular senescence;ko04514 Cell adhesion molecules (CAMs);ko04612 Antigen processing and presentation;ko04940 Type I diabetes mellitus;ko05165 Human papillomavirus infection;ko05166 HTLV-I infection;ko05167 Kaposi's sarcoma-associated herpesvirus infection;ko05168 Herpes simplex infection;ko05169 Epstein-Barr virus infection;ko05203 Viral carcinogene…
ENSMUSG00000029033	5367	60	0.62	35	0.49	139	1.28	239	2.8	381	2.71	387	3.14	184.881	-1.84082	0.470086	-3.91593	9.01e-05	0.0609581	Down	4	155976279	155991708	+	Acap3	ArfGAP with coiled-coil%2C ankyrin repeat and PH domains 3 [Source:MGI Symbol%3BAcc:MGI:2153589]	GO:0043547:positive regulation of GTPase activity;	-	GO:0005096:GTPase activator activity;GO:0046872:metal ion binding;	K12489	ko04144 Endocytosis;;
ENSMUSG00000082676	425	338	44.36	100	17.84	261	30.29	56	8.28	56	5.03	89	9.12	154.007	2.05051	0.526333	3.89584	9.79e-05	0.0638748	Ups	4	12131551	12131975	-	Gm11843	predicted gene 11843 [Source:MGI Symbol%3BAcc:MGI:3651166]	-	-	-	-	-
ENSMUSG00000001985	8973	599	3.72	821	6.94	925	5.09	256	1.79	781	3.32	367	1.78	630.876	1.22774	0.317447	3.86755	0.000109935	0.0692817	Ups	4	125384493	125607966	+	Grik3	glutamate receptor%2C ionotropic%2C kainate 3 [Source:MGI Symbol%3BAcc:MGI:95816]	GO:0050804:modulation of chemical synaptic transmission;GO:0035249:synaptic transmission, glutamatergic;	GO:0098978:glutamatergic synapse;GO:0032983:kainate selective glutamate receptor complex;GO:0005886:plasma membrane;GO:0045211:postsynaptic membrane;GO:0042734:presynaptic membrane;	GO:0001640:adenylate cyclase inhibiting G protein-coupled glutamate receptor activity;GO:0008066:glutamate receptor activity;GO:0015277:kainate selective glutamate receptor activity;GO:0015276:ligand-gated ion channel activity;GO:0099507:ligand-gated ion channel activity involved in regulation of presynaptic membrane potential;GO:0038023:signaling receptor activity;GO:1904315:transmitter-gated io…	K05203	ko04080 Neuroactive ligand-receptor interaction;ko04724 Glutamatergic synapse;;
ENSMUSG00000029641	1201	236	10.96	271	17.11	224	9.2	464	24.28	827	26.27	1317	47.78	514.741	-1.41571	0.371877	-3.80695	0.000140693	0.0857104	Down	5	146781881	146784536	+	Rasl11a	RAS-like%2C family 11%2C member A [Source:MGI Symbol%3BAcc:MGI:1916145]	-	-	-	K07852	-
ENSMUSG00000038777	5935	182	1.71	43	0.55	216	1.8	275	2.91	963	6.19	562	4.13	316.404	-1.66606	0.445651	-3.73848	0.000185135	0.09986	Down	3	95067768	95081335	+	Sema6c	sema domain%2C transmembrane domain (TM)%2C and cytoplasmic domain%2C (semaphorin) 6C [Source:MGI Symbol%3BAcc:MGI:1338032]	GO:0030154:cell differentiation;GO:0007399:nervous system development;	GO:0016021:integral component of membrane;	GO:0030215:semaphorin receptor binding;	K06842	ko04360 Axon guidance;;
ENSMUSG00000030103	4705	1524	18.07	1062	17.11	1022	10.71	513	6.85	740	6	934	8.65	997.635	1.0992	0.294076	3.7378	0.000185641	0.09986	Ups	6	108637590	108643886	+	Bhlhe40	basic helix-loop-helix family%2C member e40 [Source:MGI Symbol%3BAcc:MGI:1097714]	GO:0006355:regulation of transcription, DNA-templated;	-	GO:0003677:DNA binding;GO:0046983:protein dimerization activity;	K03729	ko04710 Circadian rhythm;;
ENSMUSG00000029298	5173	643	6.93	441	6.46	286	2.73	184	2.24	296	2.18	199	1.68	360.295	1.43886	0.385446	3.73296	0.00018924	0.09986	Ups	5	105225496	105287405	-	Gbp9	guanylate-binding protein 9 [Source:MGI Symbol%3BAcc:MGI:3605620]	-	-	GO:0005525:GTP binding;GO:0003924:GTPase activity;	-	-
ENSMUSG00000024193	3486	475	7.6	249	5.42	492	6.96	617	11.12	1332	14.58	1306	16.32	675.792	-1.06058	0.284314	-3.73032	0.00019124	0.09986	Down	17	27152026	27156882	+	Phf1	PHD finger protein 1 [Source:MGI Symbol%3BAcc:MGI:98647]	GO:0006974:cellular response to DNA damage stimulus;GO:0031060:regulation of histone methylation;	GO:0005634:nucleus;	GO:0046872:metal ion binding;GO:0035064:methylated histone binding;	K11467	-
ENSMUSG00000038539	1993	463	12.96	195	7.42	321	7.94	479	15.11	1079	20.66	1864	40.75	663.441	-1.44709	0.390114	-3.7094	0.000207747	0.102616	Down	7	44461680	44466082	-	Atf5	activating transcription factor 5 [Source:MGI Symbol%3BAcc:MGI:2141857]	GO:0006357:regulation of transcription by RNA polymerase II;	-	GO:0003700:DNA-binding transcription factor activity;	K09044	-
ENSMUSG00000051550	4159	1152	15.45	810	14.77	1412	16.75	1287	19.45	3599	33.02	5151	53.96	2014.41	-1.19307	0.325212	-3.66859	0.000243893	0.113769	Down	7	4986482	4999157	-	Zfp579	zinc finger protein 579 [Source:MGI Symbol%3BAcc:MGI:1915740]	-	-	-	-	-
ENSMUSG00000049723	7237	123	0.95	89	0.93	154	1.05	30	0.26	39	0.21	30	0.18	80.9914	2.20777	0.603541	3.65802	0.000254168	0.113769	Ups	9	7344381	7369499	+	Mmp12	matrix metallopeptidase 12 [Source:MGI Symbol%3BAcc:MGI:97005]	GO:0060309:elastin catabolic process;GO:1904905:negative regulation of endothelial cell-matrix adhesion via fibronectin;GO:0060054:positive regulation of epithelial cell proliferation involved in wound healing;GO:0045944:positive regulation of transcription by RNA polymerase II;GO:0006606:protein import into nucleus;GO:0035313:wound healing, spreading of epidermal cells;	GO:0031012:extracellular matrix;GO:0005737:cytoplasm;GO:0005615:extracellular space;GO:0005634:nucleus;	GO:0004222:metalloendopeptidase activity;GO:0008270:zinc ion binding;GO:0005509:calcium ion binding;GO:0005518:collagen binding;GO:0001046:core promoter sequence-specific DNA binding;	K01413	-
ENSMUSG00000025508	2072	2486	66.92	2046	74.87	3658	87.08	2950	89.49	10292	189.53	9013	189.52	4506.61	-1.02329	0.279821	-3.65696	0.000255228	0.113769	Down	7	141027283	141031498	+	Rplp2	ribosomal protein%2C large P2 [Source:MGI Symbol%3BAcc:MGI:1914436]	GO:0002182:cytoplasmic translational elongation;	GO:0022625:cytosolic large ribosomal subunit;	GO:0003735:structural constituent of ribosome;	K02943	ko03010 Ribosome;;
ENSMUSG00000075277	3021	155	2.86	156	3.92	77	1.26	20	0.42	51	0.64	38	0.55	91.4683	2.3408	0.643953	3.63504	0.00027794	0.120943	Ups	2	74578766	74593240	-	Haglr	Hoxd antisense growth associated long non-coding RNA [Source:MGI Symbol%3BAcc:MGI:3026978]	-	-	-	-	-
ENSMUSG00000060032	1831	343	10.45	276	11.43	572	15.41	584	20.05	1126	23.47	1888	44.93	728.107	-1.26586	0.349535	-3.62156	0.000292833	0.124461	Down	6	136785242	136787072	+	H2aj	H2J.A histone [Source:MGI Symbol%3BAcc:MGI:3606192]	-	GO:0000786:nucleosome;GO:0005634:nucleus;	GO:0003677:DNA binding;GO:0046982:protein heterodimerization activity;	K11251	ko04217 Necroptosis;ko05034 Alcoholism;ko05322 Systemic lupus erythematosus;;
ENSMUSG00000028270	2516	2217	49.15	653	19.68	706	13.84	600	14.99	545	8.27	433	7.5	898.479	1.4669	0.407894	3.59627	0.000322809	0.128695	Ups	3	142326363	142343769	+	Gbp2	guanylate binding protein 2 [Source:MGI Symbol%3BAcc:MGI:102772]	GO:0071346:cellular response to interferon-gamma;GO:0071347:cellular response to interleukin-1;GO:0071356:cellular response to tumor necrosis factor;GO:0050830:defense response to Gram-positive bacterium;GO:0042832:defense response to protozoan;GO:0070373:negative regulation of ERK1 and ERK2 cascade;GO:0032703:negative regulation of interleukin-2 production;GO:1903077:negative regulation of prote…	GO:0015629:actin cytoskeleton;GO:0031410:cytoplasmic vesicle;GO:0005829:cytosol;GO:0005794:Golgi apparatus;GO:0012506:vesicle membrane;	GO:0003779:actin binding;GO:0019955:cytokine binding;GO:0019899:enzyme binding;GO:0019003:GDP binding;GO:0005525:GTP binding;GO:0003924:GTPase activity;GO:0051879:Hsp90 protein binding;GO:0042803:protein homodimerization activity;GO:0030507:spectrin binding;	-	-
ENSMUSG00000028398	741	325	24.46	297	30.39	437	29.09	627	53.18	950	48.92	1200	70.56	596.648	-1.04242	0.29016	-3.59259	0.000327411	0.128695	Down	4	75195591	75196542	-	Dmac1	distal membrane arm assembly complex 1 [Source:MGI Symbol%3BAcc:MGI:1914178]	-	-	-	-	-
ENSMUSG00000037960	1477	197	7.44	65	3.34	288	9.62	329	14	602	15.55	1062	31.33	380.475	-1.59384	0.443919	-3.59039	0.000330181	0.128695	Down	13	49356426	49369513	-	Card19	caspase recruitment domain family%2C member 19 [Source:MGI Symbol%3BAcc:MGI:1915730]	-	GO:0005739:mitochondrion;	-	-	-
ENSMUSG00000022206	9389	168	1	326	2.63	252	1.32	105	0.7	102	0.41	80	0.37	188.778	1.75775	0.490418	3.58418	0.000338135	0.128695	Ups	15	11839982	11907373	-	Npr3	natriuretic peptide receptor 3 [Source:MGI Symbol%3BAcc:MGI:97373]	-	GO:0016021:integral component of membrane;	-	K12325	-
ENSMUSG00000029675	8098	324	2.23	119	1.11	280	1.71	375	2.91	1173	5.53	732	3.94	436.838	-1.25625	0.351276	-3.57625	0.000348559	0.128695	Down	5	134731447	134776177	-	Eln	elastin [Source:MGI Symbol%3BAcc:MGI:95317]	-	GO:0062023:collagen-containing extracellular matrix;GO:0005576:extracellular region;	GO:0005201:extracellular matrix structural constituent;	K14211	ko04974 Protein digestion and absorption;;
ENSMUSG00000047139	2580	478	10.33	958	28.15	421	8.05	252	6.14	454	6.71	261	4.41	513.097	1.4623	0.40891	3.5761	0.000348763	0.128695	Ups	10	43454280	43460261	+	Cd24a	CD24a antigen [Source:MGI Symbol%3BAcc:MGI:88323]	GO:0007155:cell adhesion;	GO:0016021:integral component of membrane;	-	K06469	ko04640 Hematopoietic cell lineage;;
ENSMUSG00000084817	423	194	25.58	120	21.51	94	10.96	34	5.05	45	4.06	40	4.12	94.8607	2.1609	0.604681	3.57361	0.000352087	0.128695	Ups	1	45896492	45896914	-	Gm5526	predicted pseudogene 5526 [Source:MGI Symbol%3BAcc:MGI:3643066]	-	-	-	-	-
ENSMUSG00000069792	533	158	16.53	242	34.43	92	8.51	45	5.31	29	2.08	57	4.66	119.895	2.30322	0.647781	3.55555	0.000377186	0.135166	Ups	11	83594817	83597094	+	Wfdc17	WAP four-disulfide core domain 17 [Source:MGI Symbol%3BAcc:MGI:3649773]	GO:0019731:antibacterial humoral response;GO:0045087:innate immune response;	GO:0005615:extracellular space;	GO:0004867:serine-type endopeptidase inhibitor activity;	-	-
ENSMUSG00000069874	3690	974	14.72	646	13.27	443	5.92	311	5.3	589	6.09	232	2.74	553.244	1.31892	0.373098	3.53505	0.000407704	0.143292	Ups	11	58090444	58113608	+	Irgm2	immunity-related GTPase family M member 2 [Source:MGI Symbol%3BAcc:MGI:1926262]	-	-	-	K14140	ko05145 Toxoplasmosis;;
ENSMUSG00000020077	2196	909	23.09	423	14.61	450	10.11	236	6.75	252	4.38	394	7.82	462.769	1.33959	0.381243	3.51374	0.000441843	0.152361	Ups	10	62329612	62363230	-	Srgn	serglycin [Source:MGI Symbol%3BAcc:MGI:97756]	-	-	-	K06849	-
ENSMUSG00000002699	4459	200	2.5	253	4.3	160	1.77	69	0.97	88	0.75	89	0.87	156.131	1.73732	0.495634	3.50525	0.000456181	0.152624	Ups	11	33996920	34042295	+	Lcp2	lymphocyte cytosolic protein 2 [Source:MGI Symbol%3BAcc:MGI:1321402]	GO:0035556:intracellular signal transduction;GO:0007169:transmembrane receptor protein tyrosine kinase signaling pathway;	-	-	K07361	ko04015 Rap1 signaling pathway;ko04380 Osteoclast differentiation;ko04611 Platelet activation;ko04650 Natural killer cell mediated cytotoxicity;ko04660 T cell receptor signaling pathway;ko04664 Fc epsilon RI signaling pathway;;
ENSMUSG00000030671	9114	228	1.4	603	5.02	250	1.35	127	0.88	172	0.72	168	0.8	289.718	1.70333	0.486189	3.50343	0.000459308	0.152624	Ups	7	114014516	114138486	+	Pde3b	phosphodiesterase 3B%2C cGMP-inhibited [Source:MGI Symbol%3BAcc:MGI:1333863]	GO:0007165:signal transduction;	GO:0016021:integral component of membrane;	GO:0004114:3',5'-cyclic-nucleotide phosphodiesterase activity;GO:0046872:metal ion binding;	K13296	ko00230 Purine metabolism;ko04022 cGMP-PKG signaling pathway;ko04024 cAMP signaling pathway;ko04371 Apelin signaling pathway;ko04910 Insulin signaling pathway;ko04914 Progesterone-mediated oocyte maturation;ko04922 Glucagon signaling pathway;ko04923 Regulation of lipolysis in adipocytes;ko04924 Renin secretion;ko05032 Morphine addiction;;
ENSMUSG00000026858	6249	170	1.52	143	1.74	328	2.59	369	3.71	896	5.47	566	3.95	366.372	-1.14176	0.329211	-3.46816	0.000524028	0.167623	Down	2	30254245	30275533	+	Miga2	mitoguardin 2 [Source:MGI Symbol%3BAcc:MGI:1922035]	GO:0060348:bone development;GO:0008053:mitochondrial fusion;	GO:0005887:integral component of plasma membrane;GO:0005739:mitochondrion;GO:0016021:integral component of membrane;	GO:0046982:protein heterodimerization activity;GO:0042803:protein homodimerization activity;	-	-
ENSMUSG00000039997	6706	770	6.4	901	10.19	636	4.68	457	4.28	432	2.46	426	2.77	646.163	1.17923	0.340784	3.46035	0.000539477	0.167623	Ups	1	173747973	173770238	-	Ifi203	interferon activated gene 203 [Source:MGI Symbol%3BAcc:MGI:96428]	GO:0002218:activation of innate immune response;GO:0035458:cellular response to interferon-beta;	-	-	-	-
ENSMUSG00000078853	2022	673	18.56	349	13.09	319	7.78	162	5.04	346	6.53	232	5	354.975	1.28633	0.371823	3.45952	0.000541135	0.167623	Ups	11	58090382	58098417	+	Igtp	interferon gamma induced GTPase [Source:MGI Symbol%3BAcc:MGI:107729]	-	-	-	K14140	ko05145 Toxoplasmosis;;
ENSMUSG00000025014	2292	31	0.75	63	2.08	8	0.17	0	0	2	0.03	3	0.06	22.36	4.98655	1.45352	3.43067	0.000602083	0.178051	Ups	19	41017714	41047964	+	Dntt	deoxynucleotidyltransferase%2C terminal [Source:MGI Symbol%3BAcc:MGI:98659]	GO:0006304:DNA modification;	GO:0005829:cytosol;GO:0005654:nucleoplasm;	GO:0003677:DNA binding;GO:0003912:DNA nucleotidylexotransferase activity;GO:0003887:DNA-directed DNA polymerase activity;GO:0046872:metal ion binding;	K00977	ko03450 Non-homologous end-joining;ko04640 Hematopoietic cell lineage;;
ENSMUSG00000116542	1082	18	0.93	50	3.5	0	0	0	0	0	0	0	0	15.0722	7.54575	2.20696	3.41907	0.000628356	0.182283	Ups	16	45332154	45352413	-	Gm17783	predicted gene%2C 17783 [Source:MGI Symbol%3BAcc:MGI:5009947]	-	GO:0016021:integral component of membrane;	-	-	-
ENSMUSG00000040390	4142	237	3.19	184	3.37	476	5.67	380	5.77	1318	12.14	963	10.13	517.309	-1.17922	0.346567	-3.40257	0.000667548	0.1894	Down	7	27355800	27374023	-	Map3k10	mitogen-activated protein kinase kinase kinase 10 [Source:MGI Symbol%3BAcc:MGI:1346879]	-	-	GO:0005524:ATP binding;GO:0004709:MAP kinase kinase kinase activity;	K04418	-
ENSMUSG00000025044	6344	196	1.72	112	1.34	145	1.13	52	0.52	44	0.26	50	0.34	105.91	1.92294	0.565568	3.40002	0.000673813	0.1894	Ups	8	40034726	40095714	-	Msr1	macrophage scavenger receptor 1 [Source:MGI Symbol%3BAcc:MGI:98257]	GO:0097242:amyloid-beta clearance;GO:0030301:cholesterol transport;GO:0042953:lipoprotein transport;GO:0010629:negative regulation of gene expression;GO:0006911:phagocytosis, engulfment;GO:0034381:plasma lipoprotein particle clearance;GO:0010886:positive regulation of cholesterol storage;GO:0010744:positive regulation of macrophage derived foam cell differentiation;GO:0006898:receptor-mediated en…	GO:0016021:integral component of membrane;GO:0005886:plasma membrane;	GO:0001540:amyloid-beta binding;GO:0030169:low-density lipoprotein particle binding;GO:0005044:scavenger receptor activity;	K06558	ko04145 Phagosome;;
ENSMUSG00000034422	9306	832	4.99	709	5.78	516	2.74	358	2.42	615	2.52	296	1.39	575.134	1.13828	0.335191	3.39592	0.00068398	0.1894	Ups	16	35653244	35691914	-	Parp14	poly (ADP-ribose) polymerase family%2C member 14 [Source:MGI Symbol%3BAcc:MGI:1919489]	GO:0010629:negative regulation of gene expression;GO:0060336:negative regulation of interferon-gamma-mediated signaling pathway;GO:0042532:negative regulation of tyrosine phosphorylation of STAT protein;GO:1902216:positive regulation of interleukin-4-mediated signaling pathway;GO:0042531:positive regulation of tyrosine phosphorylation of STAT protein;	GO:0005829:cytosol;GO:0005886:plasma membrane;	GO:0019899:enzyme binding;GO:0003950:NAD+ ADP-ribosyltransferase activity;GO:1990404:protein ADP-ribosylase activity;	K15261	-
ENSMUSG00000020743	2010	377	10.46	256	9.66	443	10.87	471	14.73	889	16.88	2164	46.91	703.238	-1.3762	0.406141	-3.38847	0.000702842	0.189457	Down	11	115498744	115503795	-	Mif4gd	MIF4G domain containing [Source:MGI Symbol%3BAcc:MGI:1916924]	-	-	-	-	-
ENSMUSG00000102179	2735	0	0	64	1.77	5	0.09	0	0	0	0	0	0	15.9188	7.62416	2.25323	3.38365	0.000715283	0.189457	Ups	1	128071351	128074085	+	Gm37868	predicted gene%2C 37868 [Source:MGI Symbol%3BAcc:MGI:5611096]	-	-	-	-	-
ENSMUSG00000105033	2094	11	0.29	64	2.32	14	0.33	0	0	2	0.04	2	0.04	19.7723	5.15939	1.53368	3.36406	0.000768036	0.196468	Ups	5	107306344	107308437	-	Gm43423	predicted gene 43423 [Source:MGI Symbol%3BAcc:MGI:5663560]	-	-	-	-	-
ENSMUSG00000029417	3016	154	2.85	167	4.2	184	3.01	68	1.42	78	0.99	45	0.65	123.361	1.75652	0.522223	3.36355	0.000769465	0.196468	Ups	5	92469206	92475938	-	Cxcl9	chemokine (C-X-C motif) ligand 9 [Source:MGI Symbol%3BAcc:MGI:1352449]	GO:0061844:antimicrobial humoral immune response mediated by antimicrobial peptide;GO:0071222:cellular response to lipopolysaccharide;GO:0070098:chemokine-mediated signaling pathway;GO:0006954:inflammatory response;GO:0030593:neutrophil chemotaxis;	GO:0005615:extracellular space;GO:0016021:integral component of membrane;	GO:0008009:chemokine activity;GO:0045236:CXCR chemokine receptor binding;	K05416	ko04060 Cytokine-cytokine receptor interaction;ko04062 Chemokine signaling pathway;ko04620 Toll-like receptor signaling pathway;;
ENSMUSG00000070394	1105	206	10.4	131	8.99	396	17.68	301	17.12	950	32.8	1069	42.15	447.559	-1.31601	0.391773	-3.3591	0.000781955	0.196468	Down	11	69729340	69730444	+	Tmem256	transmembrane protein 256 [Source:MGI Symbol%3BAcc:MGI:1916436]	-	GO:0016021:integral component of membrane;	-	-	-
ENSMUSG00000047250	3884	587	8.43	150	2.93	92	1.17	89	1.44	86	0.84	75	0.84	192.392	2.04573	0.609191	3.35812	0.000784755	0.196468	Ups	2	36120438	36142284	+	Ptgs1	prostaglandin-endoperoxide synthase 1 [Source:MGI Symbol%3BAcc:MGI:97797]	GO:0019371:cyclooxygenase pathway;GO:0006954:inflammatory response;GO:0008217:regulation of blood pressure;GO:0042127:regulation of cell proliferation;GO:0006979:response to oxidative stress;	GO:0005794:Golgi apparatus;GO:0001750:photoreceptor outer segment;	GO:0020037:heme binding;GO:0046872:metal ion binding;GO:0004601:peroxidase activity;GO:0004666:prostaglandin-endoperoxide synthase activity;	K00509	ko00590 Arachidonic acid metabolism;ko01100 Metabolic pathways;ko04611 Platelet activation;ko04726 Serotonergic synapse;ko04923 Regulation of lipolysis in adipocytes;;
ENSMUSG00000023132	1006	71	3.94	71	5.35	34	1.67	12	0.75	4	0.15	3	0.13	37.9081	3.48318	1.03981	3.34981	0.00080868	0.197059	Ups	13	113230359	113237515	-	Gzma	granzyme A [Source:MGI Symbol%3BAcc:MGI:109266]	GO:1902483:cytotoxic T cell apoptotic process;GO:0043392:negative regulation of DNA binding;GO:0032078:negative regulation of endodeoxyribonuclease activity;GO:0051354:negative regulation of oxidoreductase activity;GO:0043065:positive regulation of apoptotic process;GO:0051603:proteolysis involved in cellular protein catabolic process;GO:0009617:response to bacterium;	GO:0005634:nucleus;	GO:0042803:protein homodimerization activity;GO:0004252:serine-type endopeptidase activity;	K01352	ko04080 Neuroactive ligand-receptor interaction;;
ENSMUSG00000028626	3095	445	8.02	203	4.97	519	8.27	573	11.64	2106	25.96	776	10.92	660.715	-1.13431	0.340037	-3.33584	0.000850434	0.204507	Down	4	120896582	120912519	+	Col9a2	collagen%2C type IX%2C alpha 2 [Source:MGI Symbol%3BAcc:MGI:88466]	-	-	-	K08131	ko04151 PI3K-Akt signaling pathway;ko04510 Focal adhesion;ko04512 ECM-receptor interaction;ko04974 Protein digestion and absorption;ko05165 Human papillomavirus infection;;
ENSMUSG00000070003	3164	411	7.24	298	7.14	701	10.93	508	10.09	1841	22.2	1650	22.72	792.872	-1.11175	0.3337	-3.33158	0.00086353	0.204959	Down	8	71050140	71061522	-	Ssbp4	single stranded DNA binding protein 4 [Source:MGI Symbol%3BAcc:MGI:1924150]	-	GO:0005634:nucleus;	GO:0003697:single-stranded DNA binding;	-	-
ENSMUSG00000113573	720	11	0.85	52	5.48	0	0	0	0	0	0	0	0	14.2903	7.46837	2.24627	3.32479	0.000884866	0.207331	Ups	13	70297919	70354091	+	AU017674	expressed sequence AU017674 [Source:MGI Symbol%3BAcc:MGI:2145342]	-	-	-	-	-
ENSMUSG00000035305	5762	449	4.35	570	7.5	459	3.93	207	2.26	388	2.57	338	2.56	417.328	1.10886	0.334099	3.31895	0.000903559	0.209031	Ups	4	99952988	100301962	+	Ror1	receptor tyrosine kinase-like orphan receptor 1 [Source:MGI Symbol%3BAcc:MGI:1347520]	GO:0007169:transmembrane receptor protein tyrosine kinase signaling pathway;	GO:0016021:integral component of membrane;	GO:0005524:ATP binding;GO:0004672:protein kinase activity;	K05122	-
ENSMUSG00000084350	2413	125	2.89	467	14.67	258	5.27	105	2.74	139	2.2	106	1.91	223.241	1.75443	0.529959	3.31051	0.000931262	0.21083	Ups	4	145551807	145556512	+	Znf41-ps	ZNF41%2C pseudogene [Source:MGI Symbol%3BAcc:MGI:1917255]	-	-	-	-	-
ENSMUSG00000032911	11931	111	0.52	69	0.44	161	0.67	263	1.39	325	1.04	497	1.81	220.254	-1.39015	0.420756	-3.30392	0.000953413	0.21083	Down	9	56772317	56807154	+	Cspg4	chondroitin sulfate proteoglycan 4 [Source:MGI Symbol%3BAcc:MGI:2153093]	-	GO:0016021:integral component of membrane;	-	K08115	-
ENSMUSG00000012519	2303	414	10.03	296	9.75	269	5.76	112	3.06	212	3.51	215	4.07	261.666	1.27536	0.386153	3.30273	0.000957477	0.21083	Ups	8	112038429	112064809	-	Mlkl	mixed lineage kinase domain-like [Source:MGI Symbol%3BAcc:MGI:1921818]	-	-	-	K08849	ko04217 Necroptosis;ko04668 TNF signaling pathway;;
ENSMUSG00000064140	1999	9	0.25	75	2.84	6	0.15	0	0	3	0.06	1	0.02	20.7645	5.31177	1.61259	3.29393	0.00098796	0.214421	Ups	13	23953896	23975511	+	Trim38	tripartite motif-containing 38 [Source:MGI Symbol%3BAcc:MGI:2684869]	GO:0043123:positive regulation of I-kappaB kinase/NF-kappaB signaling;GO:0051092:positive regulation of NF-kappaB transcription factor activity;GO:0046598:positive regulation of viral entry into host cell;	-	GO:0003713:transcription coactivator activity;GO:0008270:zinc ion binding;	K12014	-
ENSMUSG00000036944	2988	427	7.97	173	4.39	194	3.2	95	2	27	0.34	108	1.57	184.264	1.98937	0.604955	3.28846	0.00100738	0.214421	Ups	15	66398061	66432952	-	Tmem71	transmembrane protein 71 [Source:MGI Symbol%3BAcc:MGI:2146049]	-	GO:0016021:integral component of membrane;	-	-	-
ENSMUSG00000021250	2352	245	5.81	83	2.68	683	14.32	703	18.79	1582	25.67	947	17.54	614.781	-1.41524	0.430801	-3.28514	0.00101933	0.214421	Down	12	85520664	85524047	+	Fos	FBJ osteosarcoma oncogene [Source:MGI Symbol%3BAcc:MGI:95574]	GO:0006357:regulation of transcription by RNA polymerase II;	GO:0005829:cytosol;GO:0005667:transcription factor complex;	GO:0003677:DNA binding;GO:0003700:DNA-binding transcription factor activity;	K04379	ko01522 Endocrine resistance;ko04010 MAPK signaling pathway;ko04024 cAMP signaling pathway;ko04210 Apoptosis;ko04380 Osteoclast differentiation;ko04620 Toll-like receptor signaling pathway;ko04657 IL-17 signaling pathway;ko04658 Th1 and Th2 cell differentiation;ko04659 Th17 cell differentiation;ko04660 T cell receptor signaling pathway;ko04662 B cell receptor signaling pathway;ko04668 TNF signali…
ENSMUSG00000028278	5173	638	6.88	880	12.9	264	2.52	192	2.33	384	2.83	361	3.04	495.125	1.4558	0.443518	3.28239	0.0010293	0.214421	Ups	4	32983037	33022180	+	Rragd	Ras-related GTP binding D [Source:MGI Symbol%3BAcc:MGI:1098604]	GO:0071233:cellular response to leucine;GO:1990253:cellular response to leucine starvation;GO:1904263:positive regulation of TORC1 signaling;	GO:0005813:centrosome;GO:0005764:lysosome;GO:0005654:nucleoplasm;	GO:0019003:GDP binding;GO:0005525:GTP binding;GO:0003924:GTPase activity;GO:0051020:GTPase binding;GO:0046982:protein heterodimerization activity;	K16186	ko04140 Autophagy - animal;ko04150 mTOR signaling pathway;;
ENSMUSG00000107836	1897	8	0.24	53	2.12	0	0	0	0	0	0	0	0	13.989	7.43742	2.26865	3.27834	0.00104418	0.214421	Ups	6	105040218	105042114	-	Gm5315	predicted gene 5315 [Source:MGI Symbol%3BAcc:MGI:3643497]	-	-	-	-	-
ENSMUSG00000044258	2108	525	13.89	401	14.42	332	7.77	179	5.34	197	3.57	299	6.18	339.732	1.25934	0.386671	3.25687	0.00112648	0.216161	Ups	13	61081969	61084439	-	Ctla2a	cytotoxic T lymphocyte-associated protein 2 alpha [Source:MGI Symbol%3BAcc:MGI:88554]	-	-	-	-	-
ENSMUSG00000031919	871	0	0	60	5.22	3	0.17	0	0	0	0	0	0	14.6676	7.50583	2.30552	3.25559	0.00113157	0.216161	Ups	8	107788108	107792276	-	Tmed6	transmembrane p24 trafficking protein 6 [Source:MGI Symbol%3BAcc:MGI:1913519]	-	GO:0005789:endoplasmic reticulum membrane;GO:0016021:integral component of membrane;	-	-	-
ENSMUSG00000020143	11425	317	1.55	164	1.09	149	0.64	59	0.32	89	0.3	113	0.43	156.104	1.64825	0.506284	3.25559	0.00113157	0.216161	Ups	11	34176815	34674719	-	Dock2	dedicator of cyto-kinesis 2 [Source:MGI Symbol%3BAcc:MGI:2149010]	GO:0030036:actin cytoskeleton organization;GO:0046633:alpha-beta T cell proliferation;GO:0006935:chemotaxis;GO:0001768:establishment of T cell polarity;GO:0001771:immunological synapse formation;GO:0044351:macropinocytosis;GO:0001766:membrane raft polarization;GO:0002277:myeloid dendritic cell activation involved in immune response;GO:0045060:negative thymic T cell selection;GO:0043547:positive r…	GO:0005737:cytoplasm;	GO:0005085:guanyl-nucleotide exchange factor activity;GO:0042608:T cell receptor binding;	K12367	ko04062 Chemokine signaling pathway;ko04666 Fc gamma R-mediated phagocytosis;;
ENSMUSG00000105096	3873	42	0.6	68	1.33	0	0	0	0	3	0.03	0	0	23.9669	6.02213	1.85033	3.25462	0.00113545	0.216161	Ups	5	105363565	105387399	-	Gbp10	guanylate-binding protein 10 [Source:MGI Symbol%3BAcc:MGI:4359647]	-	-	GO:0005525:GTP binding;GO:0003924:GTPase activity;	-	-
ENSMUSG00000073514	13804	506	2.04	417	2.29	221	0.79	177	0.81	229	0.63	188	0.59	309.909	1.36196	0.418939	3.25098	0.00115007	0.216687	Ups	18	89310548	89787652	-	Dok6	docking protein 6 [Source:MGI Symbol%3BAcc:MGI:3639495]	-	-	-	-	-
ENSMUSG00000044786	3470	441	7.09	223	4.87	625	8.88	614	11.12	956	10.51	2223	27.91	778.103	-1.27952	0.394054	-3.24706	0.00116603	0.21689	Down	7	28076209	28079678	-	Zfp36	zinc finger protein 36 [Source:MGI Symbol%3BAcc:MGI:99180]	-	-	GO:0046872:metal ion binding;	K15308	ko05166 HTLV-I infection;ko05167 Kaposi's sarcoma-associated herpesvirus infection;;
ENSMUSG00000001494	2066	10	0.27	96	3.52	12	0.29	0	0	3	0.06	5	0.11	27.4217	4.59232	1.41524	3.24491	0.00117488	0.21689	Ups	11	101853284	101857841	-	Sost	sclerostin [Source:MGI Symbol%3BAcc:MGI:1921749]	GO:0071374:cellular response to parathyroid hormone stimulus;GO:0030514:negative regulation of BMP signaling pathway;GO:0090090:negative regulation of canonical Wnt signaling pathway;GO:0030279:negative regulation of ossification;GO:0031333:negative regulation of protein complex assembly;GO:0030178:negative regulation of Wnt signaling pathway;GO:0001503:ossification;GO:0045893:positive regulation…	GO:0005615:extracellular space;	GO:0036122:BMP binding;GO:0008201:heparin binding;GO:0008134:transcription factor binding;	K16834	ko04310 Wnt signaling pathway;ko04928 Parathyroid hormone synthesis, secretion and action;;
ENSMUSG00000114690	1175	0	0	59	3.81	3	0.13	0	0	0	0	0	0	14.4307	7.4823	2.31035	3.23859	0.00120121	0.218535	Ups	14	58538430	58601273	+	Gm33321	predicted gene%2C 33321 [Source:MGI Symbol%3BAcc:MGI:5592480]	-	-	-	-	-
ENSMUSG00000082644	519	0	0	57	8.33	4	0.38	0	0	0	0	0	0	14.1089	7.4497	2.30179	3.23649	0.00121011	0.218535	Ups	4	61875386	61878148	-	Mup-ps19	major urinary protein%2C pseudogene 19 [Source:MGI Symbol%3BAcc:MGI:3652149]	-	-	-	-	-
ENSMUSG00000103646	2765	0	0	61	1.67	2	0.04	0	0	0	0	0	0	14.7526	7.5142	2.32538	3.23138	0.00123193	0.218535	Ups	1	176995664	176998428	-	Gm37706	predicted gene%2C 37706 [Source:MGI Symbol%3BAcc:MGI:5610934]	-	-	-	-	-
ENSMUSG00000048621	2795	17	0.34	76	2.06	9	0.16	0	0	5	0.07	2	0.03	23.2574	4.66044	1.44609	3.22279	0.00126948	0.218535	Ups	X	108240362	108244045	+	Gm6377	predicted gene 6377 [Source:MGI Symbol%3BAcc:MGI:3647255]	GO:0035751:regulation of lysosomal lumen pH;GO:0034121:regulation of toll-like receptor signaling pathway;	-	-	-	-
ENSMUSG00000039323	1847	624	18.84	234	9.61	671	17.92	508	17.29	1905	39.36	2178	51.38	896.496	-1.21909	0.378426	-3.22146	0.00127538	0.218535	Down	1	72863662	72891633	+	Igfbp2	insulin-like growth factor binding protein 2 [Source:MGI Symbol%3BAcc:MGI:96437]	GO:0040008:regulation of growth;GO:0042104:positive regulation of activated T cell proliferation;	GO:0005576:extracellular region;GO:0005615:extracellular space;	GO:0005520:insulin-like growth factor binding;GO:0031994:insulin-like growth factor I binding;	K10138	ko04115 p53 signaling pathway;ko04218 Cellular senescence;ko05202 Transcriptional misregulation in cancer;;
ENSMUSG00000021416	1418	15	0.59	87	4.65	17	0.59	0	0	6	0.16	4	0.12	27.1239	4.32459	1.34277	3.22066	0.00127896	0.218535	Ups	13	35130597	35147793	-	Eci3	enoyl-Coenzyme A delta isomerase 3 [Source:MGI Symbol%3BAcc:MGI:1916373]	-	-	GO:0000062:fatty-acyl-CoA binding;GO:0016853:isomerase activity;	K13239	ko00071 Fatty acid degradation;ko04146 Peroxisome;;
ENSMUSG00000111457	755	0	0	64	6.43	1	0.07	0	0	0	0	0	0	15.3113	7.56804	2.3509	3.21921	0.00128545	0.218535	Ups	9	57235944	57236698	-	Gm18996	predicted gene%2C 18996 [Source:MGI Symbol%3BAcc:MGI:5011181]	-	-	-	-	-
ENSMUSG00000031559	5154	0	0	56	0.82	4	0.04	0	0	0	0	0	0	13.872	7.42523	2.3069	3.2187	0.00128772	0.218535	Ups	8	49823921	50002029	+	4930555F03Rik	RIKEN cDNA 4930555F03 gene [Source:MGI Symbol%3BAcc:MGI:1922609]	-	-	-	-	-
ENSMUSG00000029798	9292	851	5.11	288	2.35	592	3.14	242	1.64	408	1.68	368	1.73	456.201	1.09687	0.341158	3.21515	0.00130375	0.218535	Ups	6	57557985	57641617	+	Herc6	hect domain and RLD 6 [Source:MGI Symbol%3BAcc:MGI:1914388]	-	GO:0005829:cytosol;GO:0005654:nucleoplasm;	GO:0004842:ubiquitin-protein transferase activity;	-	-
ENSMUSG00000024338	3381	744	12.27	348	7.8	347	5.06	113	2.1	366	4.13	319	4.11	377.342	1.30177	0.405003	3.21423	0.00130797	0.218535	Ups	17	34416695	34420428	+	Psmb8	proteasome (prosome%2C macropain) subunit%2C beta type 8 (large multifunctional peptidase 7) [Source:MGI Symbol%3BAcc:MGI:1346527]	GO:0019882:antigen processing and presentation;GO:0045444:fat cell differentiation;GO:0051603:proteolysis involved in cellular protein catabolic process;GO:0052548:regulation of endopeptidase activity;GO:0010499:proteasomal ubiquitin-independent protein catabolic process;GO:0043161:proteasome-mediated ubiquitin-dependent protein catabolic process;	GO:0005737:cytoplasm;GO:0005634:nucleus;GO:0005839:proteasome core complex;GO:1990111:spermatoproteasome complex;	GO:0004298:threonine-type endopeptidase activity;GO:0004175:endopeptidase activity;	K02740	ko03050 Proteasome;;
ENSMUSG00000056870	3758	309	4.59	735	14.83	730	9.58	297	4.97	414	4.2	303	3.51	487.434	1.21079	0.377409	3.20816	0.00133586	0.219947	Ups	1	44590671	44835998	+	Gulp1	GULP%2C engulfment adaptor PTB domain containing 1 [Source:MGI Symbol%3BAcc:MGI:1920407]	-	-	-	-	-
ENSMUSG00000031807	3770	534	7.9	608	12.23	913	11.95	645	10.75	2527	25.58	2969	34.31	1216.75	-1.1479	0.359306	-3.19476	0.00139946	0.22245	Down	8	72044820	72053736	+	Pgls	6-phosphogluconolactonase [Source:MGI Symbol%3BAcc:MGI:1913421]	GO:0005975:carbohydrate metabolic process;GO:0006098:pentose-phosphate shunt;	-	GO:0017057:6-phosphogluconolactonase activity;	K01057	ko00030 Pentose phosphate pathway;ko01100 Metabolic pathways;ko01200 Carbon metabolism;;
ENSMUSG00000090610	1060	15	0.79	7	0.5	64	2.98	78	4.63	142	5.11	330	13.56	93.3773	-2.48014	0.776655	-3.19336	0.00140626	0.22245	Down	10	93614522	93615581	+	Gm3571	predicted gene 3571 [Source:MGI Symbol%3BAcc:MGI:3781748]	-	-	-	-	-
ENSMUSG00000044583	4082	107	1.46	76	1.41	54	0.65	11	0.17	23	0.21	23	0.25	53.4199	2.49635	0.782265	3.19118	0.00141694	0.22245	Ups	X	166087925	166113554	-	Tlr7	toll-like receptor 7 [Source:MGI Symbol%3BAcc:MGI:2176882]	GO:0071260:cellular response to mechanical stimulus;GO:0051607:defense response to virus;GO:0007252:I-kappaB phosphorylation;GO:0006954:inflammatory response;GO:0045087:innate immune response;GO:0032722:positive regulation of chemokine production;GO:0032727:positive regulation of interferon-alpha production;GO:0032728:positive regulation of interferon-beta production;GO:0032729:positive regulatio…	GO:0005789:endoplasmic reticulum membrane;GO:0005768:endosome;GO:0016021:integral component of membrane;GO:0005764:lysosome;GO:0045335:phagocytic vesicle;GO:0005886:plasma membrane;GO:0043235:receptor complex;	GO:0003725:double-stranded RNA binding;GO:0004888:transmembrane signaling receptor activity;GO:0003727:single-stranded RNA binding;	K05404	ko04620 Toll-like receptor signaling pathway;ko05162 Measles;ko05164 Influenza A;;
ENSMUSG00000113120	4124	14	0.19	0	0	2	0.02	56	0.85	15	0.14	211	2.23	46.4739	-3.93892	1.23628	-3.1861	0.00144203	0.22245	Down	12	112357960	112372246	-	E330035G20Rik	RIKEN cDNA E330035G20 gene [Source:MGI Symbol%3BAcc:MGI:2443932]	-	-	-	-	-
ENSMUSG00000108596	4803	0	0	76	1.2	3	0.03	0	0	1	0.01	0	0	18.566	6.87579	2.16189	3.18046	0.00147041	0.22245	Ups	7	127661855	127727332	+	Gm49368	predicted gene%2C 49368 [Source:MGI Symbol%3BAcc:MGI:6121583]	GO:0007155:cell adhesion;GO:0010668:ectodermal cell differentiation;GO:0007229:integrin-mediated signaling pathway;GO:0043315:positive regulation of neutrophil degranulation;GO:0032930:positive regulation of superoxide anion generation;GO:0006412:translation;	GO:0009986:cell surface;GO:0005615:extracellular space;GO:0008305:integrin complex;GO:0044853:plasma membrane raft;GO:0005840:ribosome;	GO:0031072:heat shock protein binding;GO:0046872:metal ion binding;GO:0003735:structural constituent of ribosome;	K06461;K02918	ko04015 Rap1 signaling pathway;ko04145 Phagosome;ko04514 Cell adhesion molecules (CAMs);ko04610 Complement and coagulation cascades;ko04640 Hematopoietic cell lineage;ko04670 Leukocyte transendothelial migration;ko04810 Regulation of actin cytoskeleton;ko05133 Pertussis;ko05134 Legionellosis;ko05140 Leishmaniasis;ko05146 Amoebiasis;ko05150 Staphylococcus aureus infection;ko05152 Tuberculosis;ko05…
ENSMUSG00000042228	4073	600	8.22	649	12.08	480	5.81	142	2.19	437	4.09	469	5.02	478.514	1.20931	0.380878	3.17506	0.00149805	0.22245	Ups	4	3678115	3813122	+	Lyn	LYN proto-oncogene%2C Src family tyrosine kinase [Source:MGI Symbol%3BAcc:MGI:96892]	GO:0001782:B cell homeostasis;GO:0050853:B cell receptor signaling pathway;GO:0006974:cellular response to DNA damage stimulus;GO:0071300:cellular response to retinoic acid;GO:0097028:dendritic cell differentiation;GO:0030218:erythrocyte differentiation;GO:0002774:Fc receptor mediated inhibitory signaling pathway;GO:0002431:Fc receptor mediated stimulatory signaling pathway;GO:0035556:intracellul…	GO:0005886:plasma membrane;GO:0005794:Golgi apparatus;GO:0045121:membrane raft;GO:0005634:nucleus;GO:0048471:perinuclear region of cytoplasm;GO:0032991:protein-containing complex;	GO:0005524:ATP binding;GO:0004715:non-membrane spanning protein tyrosine kinase activity;GO:0004714:transmembrane receptor protein tyrosine kinase activity;GO:0046875:ephrin receptor binding;GO:0044325:ion channel binding;GO:0140031:phosphorylation-dependent protein binding;GO:0044877:protein-containing complex binding;GO:0017124:SH3 domain binding;	K05854	ko04062 Chemokine signaling pathway;ko04064 NF-kappa B signaling pathway;ko04611 Platelet activation;ko04662 B cell receptor signaling pathway;ko04664 Fc epsilon RI signaling pathway;ko04666 Fc gamma R-mediated phagocytosis;ko04730 Long-term depression;ko05120 Epithelial cell signaling in Helicobacter pylori infection;ko05167 Kaposi's sarcoma-associated herpesvirus infection;ko05169 Epstein-Barr …
ENSMUSG00000107528	539	8	0.83	85	11.96	0	0	0	0	2	0.14	0	0	21.7859	6.41839	2.02155	3.17498	0.00149846	0.22245	Ups	6	99905209	99927892	-	Gm44442	predicted gene%2C 44442 [Source:MGI Symbol%3BAcc:MGI:5690834]	-	-	-	-	-
ENSMUSG00000030651	2828	9	0.18	58	1.56	8	0.14	0	0	1	0.01	2	0.03	16.9725	5.30766	1.67186	3.1747	0.00149991	0.22245	Ups	7	101226177	101234807	-	Art2b	ADP-ribosyltransferase 2b [Source:MGI Symbol%3BAcc:MGI:107545]	GO:0006471:protein ADP-ribosylation;	-	-	K00775	-
ENSMUSG00000028037	6129	268	2.44	254	3.14	164	1.32	55	0.56	103	0.64	151	1.07	177.286	1.59048	0.501271	3.17289	0.00150929	0.22245	Ups	3	151436559	151455597	-	Ifi44	interferon-induced protein 44 [Source:MGI Symbol%3BAcc:MGI:2443016]	-	-	-	-	-
ENSMUSG00000040253	5614	1584	15.74	641	8.66	915	8.04	686	7.68	699	4.75	395	3.07	841.491	1.11088	0.350563	3.16884	0.00153048	0.223768	Ups	3	142236103	142255910	+	Gbp7	guanylate binding protein 7 [Source:MGI Symbol%3BAcc:MGI:2444421]	-	-	GO:0005525:GTP binding;GO:0003924:GTPase activity;	-	-
ENSMUSG00000073421	2568	1285	27.91	941	27.78	942	18.09	226	5.53	504	7.49	1032	17.51	847.547	1.24765	0.394471	3.16285	0.00156232	0.22573	Ups	17	34476663	34488393	+	H2-Ab1	histocompatibility 2%2C class II antigen A%2C beta 1 [Source:MGI Symbol%3BAcc:MGI:103070]	GO:0002250:adaptive immune response;GO:0002504:antigen processing and presentation of peptide or polysaccharide antigen via MHC class II;	GO:0016021:integral component of membrane;GO:0042613:MHC class II protein complex;	-	K06752	ko04145 Phagosome;ko04514 Cell adhesion molecules (CAMs);ko04612 Antigen processing and presentation;ko04640 Hematopoietic cell lineage;ko04658 Th1 and Th2 cell differentiation;ko04659 Th17 cell differentiation;ko04672 Intestinal immune network for IgA production;ko04940 Type I diabetes mellitus;ko05140 Leishmaniasis;ko05145 Toxoplasmosis;ko05150 Staphylococcus aureus infection;ko05152 Tuberculos…
ENSMUSG00000051159	1754	130	4.13	71	3.07	145	4.08	164	5.88	305	6.64	874	21.71	256.285	-1.64158	0.51921	-3.16168	0.0015686	0.22573	Down	X	101290987	101295787	-	Cited1	Cbp/p300-interacting transactivator with Glu/Asp-rich carboxy-terminal domain 1 [Source:MGI Symbol%3BAcc:MGI:108023]	GO:0030318:melanocyte differentiation;GO:0007420:brain development;GO:0060711:labyrinthine layer development;GO:0042438:melanin biosynthetic process;GO:0043524:negative regulation of neuron apoptotic process;GO:0045668:negative regulation of osteoblast differentiation;GO:0045892:negative regulation of transcription, DNA-templated;GO:0006913:nucleocytoplasmic transport;GO:0010628:positive regulati…	GO:0005634:nucleus;GO:0005829:cytosol;GO:0005654:nucleoplasm;	GO:0003713:transcription coactivator activity;GO:0003682:chromatin binding;GO:0070410:co-SMAD binding;GO:0050693:LBD domain binding;GO:0008022:protein C-terminus binding;GO:0042803:protein homodimerization activity;	-	-
ENSMUSG00000078153	837	579	38.58	597	54.08	507	29.88	236	17.72	445	20.29	446	23.22	482.101	1.0099	0.319844	3.15747	0.00159145	0.225768	Ups	11	48836181	48837017	-	Psme2b	protease (prosome%2C macropain) activator subunit 2B [Source:MGI Symbol%3BAcc:MGI:1341073]	-	GO:0000502:proteasome complex;	-	K06697	ko03050 Proteasome;ko04612 Antigen processing and presentation;;
ENSMUSG00000078495	2912	926	17.74	745	19.4	629	10.65	516	11.14	454	5.95	420	6.28	648.999	1.05648	0.334772	3.15582	0.00160049	0.225768	Ups	4	147838431	147894245	-	Zfp984	zinc finger protein 984 [Source:MGI Symbol%3BAcc:MGI:3651978]	GO:0006355:regulation of transcription, DNA-templated;	-	-	K09228	-
ENSMUSG00000117204	2276	0	0	74	2.47	3	0.07	0	0	0	0	1	0.02	18.1318	6.8382	2.16807	3.15405	0.00161021	0.225768	Ups	17	51732237	51742866	-	C330011F03Rik	RIKEN cDNA C330011F03 gene [Source:MGI Symbol%3BAcc:MGI:5439410]	-	-	-	-	-
ENSMUSG00000048185	425	0	0	79	14.09	12	1.39	0	0	2	0.18	0	0	20.7521	6.3469	2.01323	3.15259	0.00161828	0.225768	Ups	10	63257144	63257568	-	Gm7075	predicted gene 7075 [Source:MGI Symbol%3BAcc:MGI:3646561]	GO:0016567:protein ubiquitination;GO:0006511:ubiquitin-dependent protein catabolic process;	GO:0031466:Cul5-RING ubiquitin ligase complex;GO:0031461:cullin-RING ubiquitin ligase complex;GO:0005634:nucleus;	GO:0097602:cullin family protein binding;GO:0061630:ubiquitin protein ligase activity;GO:0008270:zinc ion binding;	K10611	ko04120 Ubiquitin mediated proteolysis;;
ENSMUSG00000105818	3091	13	0.23	58	1.42	2	0.03	0	0	2	0.02	0	0	16.5912	6.00895	1.91002	3.14602	0.00165509	0.227432	Ups	3	104094419	104097509	-	Gm43256	predicted gene 43256 [Source:MGI Symbol%3BAcc:MGI:5663393]	-	-	-	-	-
ENSMUSG00000113511	1298	0	0	0	0	0	0	47	2.28	11	0.32	3	0.1	10.6925	-6.69587	2.13248	-3.13994	0.00168981	0.228763	Down	12	36222367	36223664	+	Gm19046	predicted gene%2C 19046 [Source:MGI Symbol%3BAcc:MGI:5011231]	-	-	-	-	-
ENSMUSG00000003526	7797	193	1.38	55	0.53	178	1.13	256	2.06	434	2.12	706	3.95	275.664	-1.42442	0.454349	-3.13509	0.00171804	0.230276	Down	16	17878221	17908067	-	Prodh	proline dehydrogenase [Source:MGI Symbol%3BAcc:MGI:97770]	GO:0006562:proline catabolic process;GO:0010133:proline catabolic process to glutamate;	GO:0005739:mitochondrion;	GO:0004657:proline dehydrogenase activity;GO:0071949:FAD binding;	K00318	ko00330 Arginine and proline metabolism;ko01100 Metabolic pathways;;
ENSMUSG00000063802	1892	253	7.46	122	4.89	315	8.21	216	7.18	1020	20.57	1006	23.17	423.455	-1.30216	0.41753	-3.11873	0.00181635	0.238645	Down	7	4663520	4688067	-	Hspbp1	HSPA (heat shock 70kDa) binding protein%2C cytoplasmic cochaperone 1 [Source:MGI Symbol%3BAcc:MGI:1913495]	GO:0032436:positive regulation of proteasomal ubiquitin-dependent protein catabolic process;GO:0031398:positive regulation of protein ubiquitination;	GO:0005783:endoplasmic reticulum;	GO:0000774:adenyl-nucleotide exchange factor activity;GO:0031625:ubiquitin protein ligase binding;	K09562	ko04141 Protein processing in endoplasmic reticulum;;
ENSMUSG00000057948	4679	261	3.11	185	3	194	2.05	367	4.93	400	3.26	1469	13.68	451.75	-1.46607	0.470445	-3.11635	0.00183103	0.238645	Down	11	115952921	115968787	-	Unc13d	unc-13 homolog D [Source:MGI Symbol%3BAcc:MGI:1917700]	GO:0006887:exocytosis;	-	-	K19728	-
ENSMUSG00000033751	2494	571	12.77	285	8.66	898	17.76	861	21.7	1409	21.56	2070	36.16	931.691	-1.02789	0.32993	-3.11547	0.00183651	0.238645	Down	8	85558151	85562111	+	Gadd45gip1	growth arrest and DNA-damage-inducible%2C gamma interacting protein 1 [Source:MGI Symbol%3BAcc:MGI:1914947]	GO:0071850:mitotic cell cycle arrest;	GO:0005739:mitochondrion;GO:0005654:nucleoplasm;GO:0005840:ribosome;	-	K10839	ko03420 Nucleotide excision repair;ko04141 Protein processing in endoplasmic reticulum;;
ENSMUSG00000010936	6960	899	7.2	357	3.89	869	6.16	955	8.62	1499	8.22	3489	21.84	1241.17	-1.19153	0.382548	-3.11473	0.00184116	0.238645	Down	8	111345217	111447030	+	Vac14	Vac14 homolog (S. cerevisiae) [Source:MGI Symbol%3BAcc:MGI:2157980]	GO:0006661:phosphatidylinositol biosynthetic process;	GO:0010008:endosome membrane;GO:0070772:PAS complex;GO:0005829:cytosol;	GO:0042802:identical protein binding;	K15305	ko05166 HTLV-I infection;ko05203 Viral carcinogenesis;;
ENSMUSG00000038608	18267	172	0.53	227	0.94	110	0.3	55	0.19	74	0.15	80	0.19	131.806	1.73233	0.557351	3.10814	0.00188267	0.242307	Ups	1	80478790	80736244	-	Dock10	dedicator of cytokinesis 10 [Source:MGI Symbol%3BAcc:MGI:2146320]	GO:0007264:small GTPase mediated signal transduction;	-	GO:0005085:guanyl-nucleotide exchange factor activity;	-	-
ENSMUSG00000053318	3079	69	1.25	70	1.72	26	0.42	0	0	12	0.15	10	0.14	35.691	3.53118	1.13772	3.10374	0.00191094	0.244226	Ups	1	172409325	172418135	-	Slamf8	SLAM family member 8 [Source:MGI Symbol%3BAcc:MGI:1921998]	-	GO:0016021:integral component of membrane;	-	K16853	-
ENSMUSG00000082229	2465	78	1.76	408	12.55	259	5.18	45	1.15	134	2.07	124	2.19	191.551	1.84599	0.597403	3.09002	0.00200141	0.250533	Ups	X	102227782	102230246	-	Nap1l2	nucleosome assembly protein 1-like 2 [Source:MGI Symbol%3BAcc:MGI:106654]	GO:0006334:nucleosome assembly;GO:0071442:positive regulation of histone H3-K14 acetylation;GO:2000617:positive regulation of histone H3-K9 acetylation;GO:0045666:positive regulation of neuron differentiation;GO:2000035:regulation of stem cell division;	GO:0005634:nucleus;	GO:0003682:chromatin binding;GO:0042393:histone binding;	K11280	-
ENSMUSG00000064284	1215	151	6.93	69	4.31	143	5.81	295	15.26	307	9.64	485	17.39	227.128	-1.3104	0.42506	-3.08286	0.00205022	0.252115	Down	15	85691173	85695898	-	Cdpf1	cysteine rich%2C DPF motif domain containing 1 [Source:MGI Symbol%3BAcc:MGI:1919605]	-	-	-	-	-
ENSMUSG00000048852	5587	70	0.7	87	1.18	15	0.13	0	0	6	0.04	14	0.11	38.1671	3.68396	1.19651	3.07893	0.00207745	0.252115	Ups	11	48795483	48883053	-	Gm12185	predicted gene 12185 [Source:MGI Symbol%3BAcc:MGI:3652173]	-	GO:0016020:membrane;	GO:0005525:GTP binding;	K17072	ko04668 TNF signaling pathway;;
ENSMUSG00000085862	1811	33	1.02	76	3.18	11	0.3	0	0	7	0.15	5	0.12	27.0927	4.0453	1.31413	3.07831	0.00208181	0.252115	Ups	2	50186822	50323979	+	Gm13483	predicted gene 13483 [Source:MGI Symbol%3BAcc:MGI:3651423]	-	-	-	-	-
ENSMUSG00000041923	5692	15	0.15	61	0.81	6	0.05	0	0	3	0.02	2	0.02	18.6728	4.78527	1.5546	3.07813	0.00208302	0.252115	Ups	18	22826238	23174710	-	Nol4	nucleolar protein 4 [Source:MGI Symbol%3BAcc:MGI:2441684]	-	GO:0005730:nucleolus;	-	-	-
ENSMUSG00000042178	3849	264	3.83	73	1.44	382	4.9	333	5.44	1040	10.31	824	9.33	421.76	-1.28254	0.417104	-3.07488	0.00210588	0.253205	Down	7	127836514	127844272	+	Armc5	armadillo repeat containing 5 [Source:MGI Symbol%3BAcc:MGI:2384586]	GO:0035801:adrenal cortex development;GO:0043367:CD4-positive, alpha-beta T cell differentiation;GO:0051607:defense response to virus;GO:0001701:in utero embryonic development;GO:0001707:mesoderm formation;GO:0050810:regulation of steroid biosynthetic process;GO:0042098:T cell proliferation;	GO:0005829:cytosol;GO:0005925:focal adhesion;GO:0016020:membrane;GO:0005654:nucleoplasm;	-	-	-
ENSMUSG00000079293	2638	202	4.27	181	5.2	380	7.11	111	2.64	70	1.01	134	2.21	185.648	1.49333	0.486609	3.06886	0.00214879	0.256348	Ups	6	129438554	129449742	-	Clec7a	C-type lectin domain family 7%2C member a [Source:MGI Symbol%3BAcc:MGI:1861431]	GO:0071226:cellular response to molecule of fungal origin;	GO:0016021:integral component of membrane;	GO:0001872:(1->3)-beta-D-glucan binding;	K10074	ko04145 Phagosome;ko04625 C-type lectin receptor signaling pathway;ko05152 Tuberculosis;;
ENSMUSG00000116781	1369	0	0	66	3.66	4	0.14	0	0	1	0.03	0	0	16.3492	6.69084	2.18135	3.06729	0.00216008	0.256348	Ups	16	31498059	31499427	+	Gm49712	predicted gene%2C 49712 [Source:MGI Symbol%3BAcc:MGI:6215181]	-	-	-	-	-
ENSMUSG00000035929	2596	1774	38.11	528	15.42	908	17.25	494	11.96	1018	14.96	493	8.27	859.912	1.06027	0.346712	3.05808	0.00222763	0.261675	Ups	17	35598593	35604266	+	H2-Q4	histocompatibility 2%2C Q region locus 4 [Source:MGI Symbol%3BAcc:MGI:95933]	-	GO:0016021:integral component of membrane;	-	K06751	ko04144 Endocytosis;ko04145 Phagosome;ko04218 Cellular senescence;ko04514 Cell adhesion molecules (CAMs);ko04612 Antigen processing and presentation;ko04940 Type I diabetes mellitus;ko05165 Human papillomavirus infection;ko05166 HTLV-I infection;ko05167 Kaposi's sarcoma-associated herpesvirus infection;ko05168 Herpes simplex infection;ko05169 Epstein-Barr virus infection;ko05203 Viral carcinogene…
ENSMUSG00000083114	1293	6	0.26	44	2.58	0	0	0	0	0	0	0	0	11.4984	7.15394	2.34055	3.05652	0.00223919	0.261675	Ups	X	93024675	93026075	-	Gm14790	predicted gene 14790 [Source:MGI Symbol%3BAcc:MGI:3705698]	-	-	-	-	-
ENSMUSG00000079363	7494	550	4.09	118	1.19	219	1.44	92	0.77	183	0.93	120	0.7	215.238	1.53011	0.500797	3.05536	0.00224792	0.261675	Ups	5	105263633	105287452	-	Gbp4	guanylate binding protein 4 [Source:MGI Symbol%3BAcc:MGI:97072]	-	-	GO:0005525:GTP binding;GO:0003924:GTPase activity;	-	-
ENSMUSG00000106994	2988	0	0	0	0	4	0.07	82	1.72	2	0.03	46	0.67	23.4318	-5.12971	1.68346	-3.04712	0.00231045	0.265571	Down	2	35734207	35737194	+	Gm10829	predicted gene 10829 [Source:MGI Symbol%3BAcc:MGI:3641721]	-	-	-	-	-
ENSMUSG00000049811	4396	482	6.12	229	3.95	361	4.05	111	1.59	307	2.66	231	2.29	284.46	1.13441	0.372606	3.04454	0.00233038	0.266188	Ups	11	22957531	22980788	+	Fam161a	family with sequence similarity 161%2C member A [Source:MGI Symbol%3BAcc:MGI:1921123]	GO:0060271:cilium assembly;GO:0044782:cilium organization;GO:1901985:positive regulation of protein acetylation;	GO:0000235:astral microtubule;GO:0005813:centrosome;GO:0036064:ciliary basal body;GO:0097431:mitotic spindle pole;GO:0032391:photoreceptor connecting cilium;GO:0001917:photoreceptor inner segment;	GO:0042802:identical protein binding;GO:0008017:microtubule binding;	K16772	-
ENSMUSG00000025887	3840	713	10.36	353	6.97	437	5.61	270	4.42	335	3.33	326	3.7	414.548	1.0256	0.337163	3.04185	0.00235131	0.26691	Ups	9	5345430	5373032	+	Casp12	caspase 12 [Source:MGI Symbol%3BAcc:MGI:1312922]	GO:0042981:regulation of apoptotic process;	-	GO:0004197:cysteine-type endopeptidase activity;	K04741	ko04141 Protein processing in endoplasmic reticulum;ko04210 Apoptosis;ko04621 NOD-like receptor signaling pathway;ko05010 Alzheimer's disease;ko05014 Amyotrophic lateral sclerosis (ALS);ko05020 Prion diseases;ko05161 Hepatitis B;;
ENSMUSG00000035914	3658	541	8.25	758	15.71	405	5.46	120	2.06	533	5.56	389	4.63	476.699	1.28246	0.422467	3.03564	0.00240023	0.26912	Ups	9	58431581	58462720	-	Cd276	CD276 antigen [Source:MGI Symbol%3BAcc:MGI:2183926]	-	GO:0016021:integral component of membrane;	-	K06746	ko04514 Cell adhesion molecules (CAMs);;
ENSMUSG00000111448	5726	0	0	53	0.7	1	0.01	0	0	0	0	0	0	12.7058	7.29837	2.40789	3.03102	0.00243725	0.269959	Ups	9	38491474	38498172	+	Olfr912	olfactory receptor 912 [Source:MGI Symbol%3BAcc:MGI:3030746]	-	GO:0016021:integral component of membrane;GO:0005886:plasma membrane;	GO:0004930:G protein-coupled receptor activity;GO:0004984:olfactory receptor activity;	K04257	ko04740 Olfactory transduction;;
ENSMUSG00000079057	3808	553	8.1	211	4.2	324	4.2	134	2.21	300	3.01	201	2.3	286.542	1.16927	0.386708	3.02366	0.00249739	0.274124	Ups	8	45757981	45786253	-	Cyp4v3	cytochrome P450%2C family 4%2C subfamily v%2C polypeptide 3 [Source:MGI Symbol%3BAcc:MGI:2142763]	GO:0010430:fatty acid omega-oxidation;	GO:0005789:endoplasmic reticulum membrane;GO:0016021:integral component of membrane;	GO:0020037:heme binding;GO:0005506:iron ion binding;GO:0004497:monooxygenase activity;GO:0016705:oxidoreductase activity, acting on paired donors, with incorporation or reduction of molecular oxygen;	K07427	-
ENSMUSG00000047959	1902	0	0	71	2.83	1	0.03	0	0	1	0.02	0	0	17.0779	6.75445	2.23958	3.01594	0.00256183	0.274124	Ups	3	106943485	106945386	+	Kcna3	potassium voltage-gated channel%2C shaker-related subfamily%2C member 3 [Source:MGI Symbol%3BAcc:MGI:96660]	GO:0051260:protein homooligomerization;GO:0034765:regulation of ion transmembrane transport;	GO:0030424:axon;GO:0008076:voltage-gated potassium channel complex;	GO:0005249:voltage-gated potassium channel activity;	K04876	-
ENSMUSG00000084874	441	0	0	71	12.21	1	0.11	0	0	1	0.09	0	0	17.0779	6.75445	2.23958	3.01594	0.00256183	0.274124	Ups	4	107617222	107617662	-	Gm12906	predicted gene 12906 [Source:MGI Symbol%3BAcc:MGI:3650884]	-	-	-	-	-
ENSMUSG00000071398	3537	0	0	67	1.44	2	0.03	0	0	1	0.01	0	0	16.2823	6.68492	2.21774	3.01429	0.00257584	0.274124	Ups	12	17053320	17061728	-	2410004P03Rik	RIKEN cDNA 2410004P03 gene [Source:MGI Symbol%3BAcc:MGI:1920917]	-	-	-	-	-
ENSMUSG00000090319	1303	0	0	71	4.13	1	0.04	1	0.05	0	0	0	0	17.162	6.75446	2.24143	3.01346	0.00258288	0.274124	Ups	16	20482504	20483806	+	Gm4462	predicted gene 4462 [Source:MGI Symbol%3BAcc:MGI:3782646]	-	-	-	-	-
ENSMUSG00000020888	6298	326	2.89	192	2.31	706	5.53	641	6.4	1646	9.97	848	5.87	638.971	-1.01618	0.33773	-3.00886	0.00262227	0.274124	Down	11	69891421	69903127	+	Dvl2	dishevelled segment polarity protein 2 [Source:MGI Symbol%3BAcc:MGI:106613]	GO:0035556:intracellular signal transduction;GO:0007275:multicellular organism development;GO:0016055:Wnt signaling pathway;	-	-	K02353	ko04150 mTOR signaling pathway;ko04310 Wnt signaling pathway;ko04330 Notch signaling pathway;ko04390 Hippo signaling pathway;ko04550 Signaling pathways regulating pluripotency of stem cells;ko04916 Melanogenesis;ko04934 Cushing's syndrome;ko05165 Human papillomavirus infection;ko05166 HTLV-I infection;ko05200 Pathways in cancer;ko05217 Basal cell carcinoma;ko05224 Breast cancer;ko05225 Hepatocell…
ENSMUSG00000110765	765	13	0.95	85	8.42	2	0.13	0	0	5	0.25	2	0.11	23.6085	4.6917	1.56121	3.00516	0.00265442	0.274124	Ups	9	102959940	102962736	-	Gm47468	predicted gene%2C 47468 [Source:MGI Symbol%3BAcc:MGI:6096435]	-	-	-	-	-
ENSMUSG00000111059	786	0	0	73	7.04	0	0	0	0	1	0.05	0	0	17.3998	7.10056	2.36638	3.0006	0.00269449	0.274124	Ups	9	35213018	35218895	-	Gm33838	predicted gene%2C 33838 [Source:MGI Symbol%3BAcc:MGI:5592997]	-	-	-	-	-
ENSMUSG00000085327	401	25	3.48	135	25.53	10	1.23	0	0	7	0.67	13	1.41	40.6654	3.80261	1.26953	2.99529	0.0027418	0.274124	Ups	10	81245409	81247413	+	Gm16104	predicted gene 16104 [Source:MGI Symbol%3BAcc:MGI:3801749]	-	-	-	-	-
ENSMUSG00000096727	3660	314	4.78	340	7.04	187	2.52	63	1.08	178	1.86	198	2.36	226.046	1.43868	0.480395	2.99479	0.0027463	0.274124	Ups	17	34400961	34406738	-	Psmb9	proteasome (prosome%2C macropain) subunit%2C beta type 9 (large multifunctional peptidase 2) [Source:MGI Symbol%3BAcc:MGI:1346526]	GO:0002376:immune system process;GO:0051603:proteolysis involved in cellular protein catabolic process;	GO:0005737:cytoplasm;GO:0005634:nucleus;GO:0005839:proteasome core complex;	GO:0004298:threonine-type endopeptidase activity;	K02741	ko03050 Proteasome;;
ENSMUSG00000082292	1274	49	2.15	44	2.62	21	0.81	0	0	2	0.06	8	0.27	23.8033	3.9823	1.32999	2.99423	0.00275135	0.274124	Ups	11	58078565	58079838	+	Gm12250	predicted gene 12250 [Source:MGI Symbol%3BAcc:MGI:3649299]	-	-	-	-	-
ENSMUSG00000105366	2199	0	0	90	3.1	6	0.13	0	0	3	0.05	1	0.02	22.703	5.46256	1.82526	2.99275	0.00276477	0.274124	Ups	5	13654003	13656201	+	Gm43719	predicted gene 43719 [Source:MGI Symbol%3BAcc:MGI:5663856]	-	-	-	-	-
ENSMUSG00000049010	5576	0	0	63	0.86	0	0	0	0	0	0	0	0	14.9225	7.53149	2.51751	2.99164	0.00277484	0.274124	Ups	9	39985125	39990700	+	Olfr982	olfactory receptor 982 [Source:MGI Symbol%3BAcc:MGI:3030816]	-	GO:0016021:integral component of membrane;	GO:0004930:G protein-coupled receptor activity;GO:0004984:olfactory receptor activity;	K04257	ko04740 Olfactory transduction;;
ENSMUSG00000092471	1383	0	0	63	3.45	0	0	0	0	0	0	0	0	14.9225	7.53149	2.51751	2.99164	0.00277484	0.274124	Ups	17	34938787	34941226	-	Cyp21a2-ps	cytochrome P450%2C family 21%2C subfamily a%2C polypeptide 2 pseudogene [Source:MGI Symbol%3BAcc:MGI:3645529]	-	-	-	-	-
ENSMUSG00000036459	2383	260	6.09	76	2.42	264	5.46	337	8.89	769	12.31	570	10.42	337.563	-1.14903	0.384358	-2.98949	0.00279445	0.274578	Down	7	33808968	33832693	-	Wtip	WT1-interacting protein [Source:MGI Symbol%3BAcc:MGI:2141920]	-	-	GO:0046872:metal ion binding;	K16682	ko04390 Hippo signaling pathway;ko04391 Hippo signaling pathway - fly;ko04392 Hippo signaling pathway - multiple species;;
ENSMUSG00000090110	1310	418	17.8	576	33.34	475	17.89	292	14.01	389	11.33	282	9.38	423.809	1.0153	0.340423	2.98247	0.00285937	0.277662	Ups	X	74448452	74460190	-	Cmc4	C-x(9)-C motif containing 4 [Source:MGI Symbol%3BAcc:MGI:5637812]	-	GO:0005739:mitochondrion;	-	-	-
ENSMUSG00000075602	1205	332	15.37	492	30.96	169	6.92	78	4.07	149	4.72	251	9.08	270.133	1.55867	0.523078	2.9798	0.00288437	0.277662	Ups	15	74866726	74869880	-	Ly6a	lymphocyte antigen 6 complex%2C locus A [Source:MGI Symbol%3BAcc:MGI:107527]	-	-	-	K06846	-
ENSMUSG00000107263	1865	0	0	50	2.03	1	0.03	0	0	0	0	0	0	11.9952	7.21515	2.42465	2.97575	0.00292277	0.278176	Ups	5	116040489	116042353	+	Gm42471	predicted gene 42471 [Source:MGI Symbol%3BAcc:MGI:5662608]	-	-	-	-	-
ENSMUSG00000022584	2740	118	2.4	102	2.82	21	0.38	13	0.3	21	0.29	22	0.35	56.5596	2.59099	0.871157	2.97419	0.00293762	0.278176	Ups	15	74980007	74983819	-	Ly6c2	lymphocyte antigen 6 complex%2C locus C2 [Source:MGI Symbol%3BAcc:MGI:3712069]	-	-	-	K06846	-
ENSMUSG00000085538	733	0	0	64	6.62	2	0.13	0	0	1	0.05	0	0	15.5718	6.61996	2.22969	2.96901	0.00298766	0.278584	Ups	2	163977623	163982339	+	Gm11455	predicted gene 11455 [Source:MGI Symbol%3BAcc:MGI:3650216]	-	-	-	-	-
ENSMUSG00000004948	1323	252	10.62	365	20.92	774	28.86	674	32.02	1941	55.98	1084	35.7	750.338	-1.00783	0.33956	-2.96804	0.00299701	0.278584	Down	5	136008953	136017478	+	Zp3	zona pellucida glycoprotein 3 [Source:MGI Symbol%3BAcc:MGI:99215]	GO:0007339:binding of sperm to zona pellucida;GO:0001825:blastocyst formation;GO:0035803:egg coat formation;GO:0002455:humoral immune response mediated by circulating immunoglobulin;GO:2000360:negative regulation of binding of sperm to zona pellucida;GO:0045892:negative regulation of transcription, DNA-templated;GO:0048599:oocyte development;GO:0048015:phosphatidylinositol-mediated signaling;GO:2…	GO:0062023:collagen-containing extracellular matrix;GO:0035805:egg coat;GO:0005615:extracellular space;GO:0016021:integral component of membrane;GO:0005886:plasma membrane;	GO:0032190:acrosin binding;GO:0030246:carbohydrate binding;GO:0042802:identical protein binding;GO:0048018:receptor ligand activity;GO:0035804:structural constituent of egg coat;	-	-
ENSMUSG00000043843	2873	0	0	0	0	0	0	29	0.63	8	0.11	12	0.18	8.23195	-6.31855	2.12906	-2.96777	0.0029997	0.278584	Down	7	25005531	25015620	+	Tmem145	transmembrane protein 145 [Source:MGI Symbol%3BAcc:MGI:3607779]	GO:0007186:G protein-coupled receptor signaling pathway;GO:0019236:response to pheromone;	GO:0016021:integral component of membrane;	-	-	-
ENSMUSG00000106691	1465	0	0	67	3.47	1	0.03	0	0	1	0.03	0	0	16.1305	6.67139	2.25517	2.95827	0.00309372	0.281298	Ups	5	134548179	134549643	-	2700029L08Rik	RIKEN cDNA 2700029L08 gene [Source:MGI Symbol%3BAcc:MGI:1924056]	-	-	-	-	-
ENSMUSG00000086859	2795	129	2.57	194	5.26	311	5.49	299	6.72	735	10.03	794	12.38	371.307	-1.13334	0.384092	-2.9507	0.00317051	0.28544	Down	11	116966834	116969781	+	Snhg20	small nucleolar RNA host gene 20 [Source:MGI Symbol%3BAcc:MGI:1924222]	-	-	-	-	-
ENSMUSG00000024295	2314	0	0	0	0	0	0	20	0.54	12	0.2	17	0.32	7.67295	-6.21918	2.10967	-2.94794	0.00319904	0.285781	Down	17	33169935	33184692	-	Cyp4f41-ps	cytochrome P450%2C family 4%2C subfamily f%2C polypeptide 41 pseudogene [Source:MGI Symbol%3BAcc:MGI:1925125]	-	-	-	-	-
ENSMUSG00000107195	920	69	4.18	72	5.93	21	1.13	6	0.41	20	0.83	5	0.24	36.6895	2.9863	1.01323	2.9473	0.00320557	0.285781	Ups	5	65650439	65651358	+	4930589O11Rik	RIKEN cDNA 4930589O11 gene [Source:MGI Symbol%3BAcc:MGI:1925464]	-	-	-	-	-
ENSMUSG00000028175	3323	496	8.32	596	13.6	437	6.49	359	6.79	293	3.36	229	3	431.401	1.1384	0.388565	2.92975	0.00339236	0.293996	Ups	3	159201070	159235592	+	Depdc1a	DEP domain containing 1a [Source:MGI Symbol%3BAcc:MGI:1923381]	GO:0035556:intracellular signal transduction;	-	-	-	-
ENSMUSG00000080818	813	0	0	65	6.06	1	0.06	1	0.08	0	0	0	0	15.7408	6.62801	2.26511	2.92613	0.00343208	0.293996	Ups	X	13244105	13244917	-	Gm9434	predicted gene 9434 [Source:MGI Symbol%3BAcc:MGI:3645161]	-	-	-	-	-
ENSMUSG00000112148	5227	120	1.28	137	1.99	65	0.61	31	0.37	42	0.31	39	0.33	80.1565	1.96881	0.673078	2.92508	0.00344365	0.293996	Ups	10	51367052	51372707	+	Lilrb4a	leukocyte immunoglobulin-like receptor%2C subfamily B%2C member 4A [Source:MGI Symbol%3BAcc:MGI:102701]	-	GO:0016021:integral component of membrane;	-	K06512	ko04380 Osteoclast differentiation;;
ENSMUSG00000037921	8684	432	2.77	198	1.73	316	1.79	137	0.99	291	1.28	144	0.72	251.702	1.11917	0.383713	2.91668	0.00353778	0.293996	Ups	8	62381121	62491278	+	Ddx60	DExD/H box helicase 60 [Source:MGI Symbol%3BAcc:MGI:2384570]	GO:0051607:defense response to virus;GO:1900245:positive regulation of MDA-5 signaling pathway;GO:1900246:positive regulation of RIG-I signaling pathway;	GO:0005829:cytosol;GO:0045111:intermediate filament cytoskeleton;	GO:0004386:helicase activity;GO:0005524:ATP binding;GO:0003676:nucleic acid binding;GO:0003690:double-stranded DNA binding;GO:0003725:double-stranded RNA binding;GO:0003727:single-stranded RNA binding;	-	-
ENSMUSG00000009292	12459	24	0.11	78	0.47	27	0.11	1	0.01	12	0.04	7	0.02	29.4138	3.37425	1.15819	2.91337	0.00357554	0.293996	Ups	10	77743556	77806397	-	Trpm2	transient receptor potential cation channel%2C subfamily M%2C member 2 [Source:MGI Symbol%3BAcc:MGI:1351901]	GO:0098703:calcium ion import across plasma membrane;GO:0035584:calcium-mediated signaling using intracellular calcium source;GO:0071415:cellular response to purine-containing compound;GO:0071502:cellular response to temperature stimulus;GO:0002407:dendritic cell chemotaxis;GO:0097028:dendritic cell differentiation;GO:0051209:release of sequestered calcium ion into cytosol;GO:0009408:response to …	GO:0030659:cytoplasmic vesicle membrane;GO:0005887:integral component of plasma membrane;GO:0005765:lysosomal membrane;GO:0016021:integral component of membrane;GO:0005886:plasma membrane;	GO:0047631:ADP-ribose diphosphatase activity;GO:0099604:ligand-gated calcium channel activity;GO:0005384:manganese ion transmembrane transporter activity;GO:0005262:calcium channel activity;	K04977	ko04621 NOD-like receptor signaling pathway;ko04921 Oxytocin signaling pathway;;
ENSMUSG00000062075	4286	303	3.94	143	2.53	538	6.19	370	5.43	1177	10.48	1124	11.43	535.455	-1.10286	0.378566	-2.91325	0.00357686	0.293996	Down	10	80737037	80754079	-	Lmnb2	lamin B2 [Source:MGI Symbol%3BAcc:MGI:96796]	-	GO:0005882:intermediate filament;	-	K07611	ko04210 Apoptosis;ko04214 Apoptosis - fly;;
ENSMUSG00000046748	4758	11	0.13	88	1.4	1	0.01	0	0	4	0.03	3	0.03	23.8479	4.65676	1.59897	2.91234	0.00358728	0.293996	Ups	16	56857330	56891735	-	Tmem45a2	transmembrane protein 45A2 [Source:MGI Symbol%3BAcc:MGI:1916707]	-	-	-	-	-
ENSMUSG00000003190	1976	198	5.59	102	3.91	347	8.66	300	9.54	796	15.37	634	13.98	350.487	-1.08018	0.372422	-2.90043	0.00372648	0.298707	Down	7	44640646	44648136	-	Bcl2l12	BCL2-like 12 (proline rich) [Source:MGI Symbol%3BAcc:MGI:1922986]	GO:0042981:regulation of apoptotic process;	-	-	-	-
ENSMUSG00000058818	4471	110	1.37	124	2.1	61	0.67	6	0.08	25	0.21	50	0.49	69.6426	2.36499	0.816529	2.8964	0.00377471	0.300042	Ups	7	3714408	3723390	-	Pirb	paired Ig-like receptor B [Source:MGI Symbol%3BAcc:MGI:894311]	-	-	-	K06512	ko04380 Osteoclast differentiation;;
ENSMUSG00000024856	1636	261	8.9	109	5.05	497	14.99	306	11.76	1240	28.92	993	26.45	488.756	-1.19916	0.414113	-2.89572	0.00378287	0.300042	Down	19	4147182	4149019	+	Cdk2ap2	CDK2-associated protein 2 [Source:MGI Symbol%3BAcc:MGI:1098779]	-	-	GO:0005509:calcium ion binding;GO:0016301:kinase activity;	-	-
ENSMUSG00000025475	5386	0	0	95	1.34	10	0.09	0	0	1	0.01	4	0.03	24.7219	5.07992	1.75535	2.89397	0.00380406	0.300042	Ups	7	139414090	139458004	+	Adgra1	adhesion G protein-coupled receptor A1 [Source:MGI Symbol%3BAcc:MGI:1277167]	GO:0007166:cell surface receptor signaling pathway;	GO:0016021:integral component of membrane;	GO:0004930:G protein-coupled receptor activity;	K08460	-
ENSMUSG00000085404	620	0	0	57	6.97	0	0	0	0	0	0	0	0	13.5013	7.38685	2.55435	2.89187	0.00382962	0.300386	Ups	4	62006525	62008761	+	Gm12909	predicted gene 12909 [Source:MGI Symbol%3BAcc:MGI:3651135]	-	-	-	-	-
ENSMUSG00000047619	7114	0	0	59	0.63	2	0.01	0	0	1	0.01	0	0	14.3874	6.50474	2.25047	2.89039	0.00384765	0.300511	Ups	9	6262733	6269846	-	Ddi1	DNA-damage inducible 1 [Source:MGI Symbol%3BAcc:MGI:1919079]	GO:0072711:cellular response to hydroxyurea;GO:0010498:proteasomal protein catabolic process;GO:0097752:regulation of DNA stability;GO:0031647:regulation of protein stability;	-	GO:0004190:aspartic-type endopeptidase activity;	K11885	-
ENSMUSG00000032554	3320	2234	37.53	462	10.55	570	8.47	411	7.78	792	9.1	589	7.73	849.145	1.24152	0.430095	2.88661	0.00389414	0.302848	Ups	9	103081200	103107643	-	Trf	transferrin [Source:MGI Symbol%3BAcc:MGI:98821]	GO:0006879:cellular iron ion homeostasis;GO:0006826:iron ion transport;	GO:0005615:extracellular space;	GO:0008199:ferric iron binding;	K14736	ko04066 HIF-1 signaling pathway;ko04216 Ferroptosis;ko04978 Mineral absorption;;
ENSMUSG00000103696	5415	1	0.01	62	0.87	0	0	0	0	1	0.01	0	0	14.9736	6.56302	2.27545	2.88427	0.00392318	0.303034	Ups	1	59968847	59974261	+	Gm37531	predicted gene%2C 37531 [Source:MGI Symbol%3BAcc:MGI:5610759]	-	-	-	-	-
ENSMUSG00000074151	8493	543	3.57	335	2.99	284	1.65	174	1.29	343	1.54	233	1.2	325.157	1.06105	0.367939	2.88375	0.00392969	0.303034	Ups	8	95160984	95253900	+	Nlrc5	NLR family%2C CARD domain containing 5 [Source:MGI Symbol%3BAcc:MGI:3612191]	GO:0051607:defense response to virus;GO:0045087:innate immune response;GO:0032088:negative regulation of NF-kappaB transcription factor activity;GO:0060339:negative regulation of type I interferon-mediated signaling pathway;GO:0060335:positive regulation of interferon-gamma-mediated signaling pathway;GO:0045345:positive regulation of MHC class I biosynthetic process;GO:0045944:positive regulation…	GO:0005813:centrosome;GO:0005829:cytosol;GO:0005634:nucleus;	GO:0000978:RNA polymerase II proximal promoter sequence-specific DNA binding;	-	-
ENSMUSG00000041445	3974	425	5.96	347	6.62	336	4.17	129	2.04	332	3.19	280	3.07	311.825	1.02956	0.358148	2.87467	0.00404456	0.306729	Ups	14	34097422	34126244	+	Mmrn2	multimerin 2 [Source:MGI Symbol%3BAcc:MGI:2385618]	GO:0002042:cell migration involved in sprouting angiogenesis;GO:0090051:negative regulation of cell migration involved in sprouting angiogenesis;GO:0030948:negative regulation of vascular endothelial growth factor receptor signaling pathway;	GO:0005604:basement membrane;GO:0005615:extracellular space;	-	-	-
ENSMUSG00000071573	1627	18	0.62	0	0	33	1	100	3.86	143	3.35	130	3.48	62.2821	-2.6922	0.937006	-2.87319	0.00406351	0.306729	Down	19	33115147	33369695	-	Rnls	renalase%2C FAD-dependent amine oxidase [Source:MGI Symbol%3BAcc:MGI:1915045]	GO:0045776:negative regulation of blood pressure;GO:0010459:negative regulation of heart rate;	GO:0005576:extracellular region;	GO:0051379:epinephrine binding;GO:0097621:monoamine oxidase activity;GO:0070404:NADH binding;GO:0016651:oxidoreductase activity, acting on NAD(P)H;	K18208	-
ENSMUSG00000103427	5222	0	0	74	1.07	9	0.09	0	0	3	0.02	0	0	19.2208	5.71321	1.98973	2.87136	0.00408715	0.306729	Ups	1	137877160	137882381	+	Gm37534	predicted gene%2C 37534 [Source:MGI Symbol%3BAcc:MGI:5610762]	-	-	-	-	-
ENSMUSG00000022868	2197	55	1.4	171	5.9	63	1.41	7	0.2	52	0.9	30	0.59	71.3761	2.37435	0.826939	2.87125	0.00408848	0.306729	Ups	16	22710027	22718199	+	Ahsg	alpha-2-HS-glycoprotein [Source:MGI Symbol%3BAcc:MGI:107189]	-	GO:0005615:extracellular space;	GO:0004869:cysteine-type endopeptidase inhibitor activity;	-	-
ENSMUSG00000028716	1778	16	0.5	63	2.69	4	0.11	0	0	2	0.04	4	0.1	19.2097	4.4726	1.55928	2.86837	0.00412593	0.306729	Ups	4	114945905	114951096	+	Pdzk1ip1	PDZK1 interacting protein 1 [Source:MGI Symbol%3BAcc:MGI:1914432]	-	GO:0016021:integral component of membrane;	-	-	-
ENSMUSG00000022014	2321	229	5.5	157	5.13	130	2.76	54	1.46	99	1.63	97	1.82	133.528	1.46265	0.509962	2.86816	0.00412866	0.306729	Ups	14	78141679	78240097	+	Epsti1	epithelial stromal interaction 1 (breast) [Source:MGI Symbol%3BAcc:MGI:1915168]	-	GO:0016021:integral component of membrane;	-	-	-
ENSMUSG00000046805	4334	1216	15.65	464	8.12	873	9.94	555	8.05	413	3.64	525	5.28	690.129	1.00797	0.352462	2.8598	0.0042391	0.308309	Ups	19	12438143	12442647	+	Mpeg1	macrophage expressed gene 1 [Source:MGI Symbol%3BAcc:MGI:1333743]	GO:0050829:defense response to Gram-negative bacterium;GO:0050830:defense response to Gram-positive bacterium;	GO:0030659:cytoplasmic vesicle membrane;GO:0016021:integral component of membrane;	-	-	-
ENSMUSG00000074452	4720	52	0.61	159	2.55	7	0.07	0	0	24	0.19	12	0.11	52.436	3.42915	1.20032	2.85687	0.00427838	0.308309	Ups	9	35481580	35601614	+	Pate2	prostate and testis expressed 2 [Source:MGI Symbol%3BAcc:MGI:2685692]	-	GO:0005615:extracellular space;	-	-	-
ENSMUSG00000026688	1097	180	9.15	70	4.84	323	14.52	160	9.17	877	30.5	893	35.47	356.21	-1.39669	0.489063	-2.85585	0.00429213	0.308309	Down	1	167199535	167221410	-	Mgst3	microsomal glutathione S-transferase 3 [Source:MGI Symbol%3BAcc:MGI:1913697]	-	GO:0016021:integral component of membrane;	-	K00799	ko00480 Glutathione metabolism;ko00980 Metabolism of xenobiotics by cytochrome P450;ko00982 Drug metabolism - cytochrome P450;ko00983 Drug metabolism - other enzymes;ko01524 Platinum drug resistance;ko05200 Pathways in cancer;ko05204 Chemical carcinogenesis;ko05225 Hepatocellular carcinoma;ko05418 Fluid shear stress and atherosclerosis;;
ENSMUSG00000078920	2473	438	9.88	151	4.63	199	3.97	100	2.54	169	2.61	139	2.45	202.76	1.31327	0.459911	2.85548	0.00429725	0.308309	Ups	11	48967414	48987801	+	Ifi47	interferon gamma inducible protein 47 [Source:MGI Symbol%3BAcc:MGI:99448]	-	GO:0016020:membrane;	GO:0005525:GTP binding;	K17072	ko04668 TNF signaling pathway;;
ENSMUSG00000044176	8273	3	0.02	85	0.78	2	0.01	0	0	4	0.02	2	0.01	21.706	4.77814	1.67389	2.85452	0.00431022	0.308309	Ups	18	62681982	62801141	+	Spink10	serine peptidase inhibitor%2C Kazal type 10 [Source:MGI Symbol%3BAcc:MGI:3584533]	-	-	-	-	-
ENSMUSG00000032491	1817	45	1.38	82	3.42	168	4.56	161	5.57	442	9.28	427	10.24	195.249	-1.42384	0.499126	-2.85266	0.00433549	0.308309	Down	9	110450203	110453520	-	Nradd	neurotrophin receptor associated death domain [Source:MGI Symbol%3BAcc:MGI:1914419]	GO:0006915:apoptotic process;GO:0007165:signal transduction;GO:0007266:Rho protein signal transduction;	GO:0016021:integral component of membrane;GO:0009986:cell surface;GO:0005886:plasma membrane;	GO:0015026:coreceptor activity;GO:0005035:death receptor activity;GO:0048406:nerve growth factor binding;	-	-
ENSMUSG00000084342	1111	0	0	0	0	0	0	17	0.96	16	0.55	13	0.51	6.93715	-6.07473	2.13342	-2.84741	0.0044077	0.312229	Down	4	69872403	69873513	-	Gm11224	predicted gene 11224 [Source:MGI Symbol%3BAcc:MGI:3651640]	-	-	-	-	-
ENSMUSG00000100833	1897	0	0	80	3.2	11	0.29	0	0	4	0.08	0	0	21.0543	5.4458	1.91875	2.83821	0.0045368	0.315264	Ups	13	106988408	106990354	+	Gm28988	predicted gene 28988 [Source:MGI Symbol%3BAcc:MGI:5579694]	-	-	-	-	-
ENSMUSG00000034459	2656	274	5.75	261	7.45	212	3.94	149	3.53	136	1.95	108	1.77	202.635	1.27084	0.448979	2.83051	0.00464736	0.31811	Ups	19	34618271	34627409	+	Ifit1	interferon-induced protein with tetratricopeptide repeats 1 [Source:MGI Symbol%3BAcc:MGI:99450]	GO:0071360:cellular response to exogenous dsRNA;GO:0071357:cellular response to type I interferon;GO:0050688:regulation of defense response to virus;GO:0009615:response to virus;	GO:0005737:cytoplasm;	-	K14217	ko05160 Hepatitis C;ko05168 Herpes simplex infection;;
ENSMUSG00000036218	4733	5	0.06	267	4.28	43	0.45	18	0.24	20	0.16	26	0.24	80.1599	2.89684	1.02486	2.82657	0.00470499	0.319156	Ups	15	92294762	92669700	+	Pdzrn4	PDZ domain containing RING finger 4 [Source:MGI Symbol%3BAcc:MGI:3056996]	-	-	GO:0046872:metal ion binding;GO:0004842:ubiquitin-protein transferase activity;	K15682	-
ENSMUSG00000027015	5339	359	3.75	691	9.81	216	2	218	2.57	242	1.73	234	1.91	363.802	1.34117	0.475225	2.82217	0.00477002	0.321594	Ups	2	70948267	70973270	+	Cybrd1	cytochrome b reductase 1 [Source:MGI Symbol%3BAcc:MGI:2654575]	GO:0010039:response to iron ion;	GO:0031526:brush border membrane;GO:0016021:integral component of membrane;	GO:0000293:ferric-chelate reductase activity;GO:0046872:metal ion binding;	K08370	ko04978 Mineral absorption;;
ENSMUSG00000026840	6091	479	4.39	373	4.64	228	1.85	614	6.34	806	5.05	1773	12.68	677.234	-1.16613	0.413451	-2.82048	0.00479522	0.321594	Down	2	31777303	31836551	+	Lamc3	laminin gamma 3 [Source:MGI Symbol%3BAcc:MGI:1344394]	GO:0009887:animal organ morphogenesis;GO:0014002:astrocyte development;GO:0016477:cell migration;GO:0060041:retina development in camera-type eye;GO:0034446:substrate adhesion-dependent cell spreading;GO:0009888:tissue development;GO:0007601:visual perception;	GO:0005604:basement membrane;GO:0016020:membrane;	-	K06247	ko04151 PI3K-Akt signaling pathway;ko04510 Focal adhesion;ko04512 ECM-receptor interaction;ko05145 Toxoplasmosis;ko05146 Amoebiasis;ko05165 Human papillomavirus infection;ko05200 Pathways in cancer;ko05222 Small cell lung cancer;;
ENSMUSG00000029919	6425	112	0.97	135	1.59	103	0.79	32	0.31	33	0.2	63	0.43	86.788	1.82928	0.648704	2.8199	0.00480386	0.321594	Ups	6	65094277	65121892	-	Hpgds	hematopoietic prostaglandin D synthase [Source:MGI Symbol%3BAcc:MGI:1859384]	GO:0006749:glutathione metabolic process;	-	-	K01830	ko00590 Arachidonic acid metabolism;ko01100 Metabolic pathways;;
ENSMUSG00000090081	863	0	0	68	5.97	3	0.17	0	0	2	0.09	0	0	16.7797	6.04673	2.14551	2.81832	0.00482762	0.322006	Ups	1	163971001	163973935	-	Gm16587	predicted gene 16587 [Source:MGI Symbol%3BAcc:MGI:4415007]	-	-	-	-	-
ENSMUSG00000116679	210	0	0	0	0	0	0	43	12.87	1	0.18	4	0.83	8.98413	-6.44362	2.29409	-2.80879	0.00497283	0.329288	Down	16	42484289	42484498	+	Gm49739	predicted gene%2C 49739 [Source:MGI Symbol%3BAcc:MGI:6215227]	-	-	-	-	-
ENSMUSG00000020299	2000	0	0	52	1.97	0	0	0	0	0	0	0	0	12.317	7.25415	2.58703	2.80405	0.00504655	0.332684	Ups	11	31915592	31929651	+	4930524B15Rik	RIKEN cDNA 4930524B15 gene [Source:MGI Symbol%3BAcc:MGI:1914842]	-	-	-	-	-
ENSMUSG00000015647	11388	165	0.81	182	1.21	330	1.43	282	1.56	967	3.24	582	2.23	368.337	-1.0004	0.357967	-2.79467	0.00519521	0.335504	Down	2	179818166	179867652	-	Lama5	laminin%2C alpha 5 [Source:MGI Symbol%3BAcc:MGI:105382]	GO:0009887:animal organ morphogenesis;GO:0007411:axon guidance;GO:0060445:branching involved in salivary gland morphogenesis;GO:0001658:branching involved in ureteric bud morphogenesis;GO:0016477:cell migration;GO:0098609:cell-cell adhesion;GO:0060271:cilium assembly;GO:0001942:hair follicle development;GO:0007229:integrin-mediated signaling pathway;GO:0030324:lung development;GO:0001738:morphoge…	GO:0005604:basement membrane;GO:0005615:extracellular space;GO:0043259:laminin-10 complex;GO:0005610:laminin-5 complex;GO:0016020:membrane;GO:0031594:neuromuscular junction;GO:0043083:synaptic cleft;	GO:0005201:extracellular matrix structural constituent;GO:0005178:integrin binding;	K06240	ko01100 Metabolic pathways;ko04151 PI3K-Akt signaling pathway;ko04510 Focal adhesion;ko04512 ECM-receptor interaction;ko05145 Toxoplasmosis;ko05146 Amoebiasis;ko05165 Human papillomavirus infection;ko05200 Pathways in cancer;ko05222 Small cell lung cancer;;
ENSMUSG00000046598	3888	117	1.68	61	1.19	183	2.32	199	3.22	261	2.56	686	7.69	231.483	-1.40838	0.504423	-2.79206	0.00523733	0.335851	Down	16	31241098	31277719	+	Bdh1	3-hydroxybutyrate dehydrogenase%2C type 1 [Source:MGI Symbol%3BAcc:MGI:1919161]	-	GO:0005739:mitochondrion;	GO:0003858:3-hydroxybutyrate dehydrogenase activity;GO:0016491:oxidoreductase activity;	K00019	ko00072 Synthesis and degradation of ketone bodies;ko00650 Butanoate metabolism;ko01100 Metabolic pathways;;
ENSMUSG00000036594	3798	1036	15.21	780	15.57	823	10.69	311	5.15	449	4.51	929	10.66	741.82	1.00905	0.362754	2.78163	0.00540871	0.340589	Ups	17	34501718	34506797	-	H2-Aa	histocompatibility 2%2C class II antigen A%2C alpha [Source:MGI Symbol%3BAcc:MGI:95895]	GO:0002250:adaptive immune response;GO:0002504:antigen processing and presentation of peptide or polysaccharide antigen via MHC class II;	GO:0016021:integral component of membrane;GO:0042613:MHC class II protein complex;	-	K06752	ko04145 Phagosome;ko04514 Cell adhesion molecules (CAMs);ko04612 Antigen processing and presentation;ko04640 Hematopoietic cell lineage;ko04658 Th1 and Th2 cell differentiation;ko04659 Th17 cell differentiation;ko04672 Intestinal immune network for IgA production;ko04940 Type I diabetes mellitus;ko05140 Leishmaniasis;ko05145 Toxoplasmosis;ko05150 Staphylococcus aureus infection;ko05152 Tuberculos…
ENSMUSG00000023051	4549	160	1.96	78	1.3	347	3.76	248	3.43	769	6.45	651	6.24	327.554	-1.1852	0.426212	-2.78077	0.00542303	0.340589	Down	15	102426627	102432111	+	Tarbp2	TARBP2%2C RISC loading complex RNA binding subunit [Source:MGI Symbol%3BAcc:MGI:103027]	GO:0035280:miRNA loading onto RISC involved in gene silencing by miRNA;GO:0035264:multicellular organism growth;GO:0050689:negative regulation of defense response to virus by host;GO:0061351:neural precursor cell proliferation;GO:0051149:positive regulation of muscle cell differentiation;GO:0045727:positive regulation of translation;GO:0045070:positive regulation of viral genome replication;GO:00…	GO:0016604:nuclear body;GO:0048471:perinuclear region of cytoplasm;GO:0016442:RISC complex;GO:0070578:RISC-loading complex;	GO:0003725:double-stranded RNA binding;GO:0019899:enzyme binding;GO:0035198:miRNA binding;GO:0070883:pre-miRNA binding;GO:0042803:protein homodimerization activity;GO:0047485:protein N-terminus binding;GO:0035197:siRNA binding;	K18420	-
ENSMUSG00000095547	1800	1	0.03	40	1.68	0	0	0	0	0	0	0	0	9.65401	6.90106	2.48775	2.77402	0.00553685	0.346491	Ups	9	3017408	3021593	+	Gm10719	predicted gene 10719 [Source:MGI Symbol%3BAcc:MGI:3641690]	-	-	-	-	-
ENSMUSG00000035799	1628	309	10.59	370	17.23	319	9.67	142	5.48	292	6.84	241	6.45	286.268	1.01217	0.365061	2.77261	0.00556095	0.346491	Ups	12	34007670	34009828	+	Twist1	twist basic helix-loop-helix transcription factor 1 [Source:MGI Symbol%3BAcc:MGI:98872]	-	-	GO:0046983:protein dimerization activity;	K09069	ko05205 Proteoglycans in cancer;;
ENSMUSG00000080384	116	0	0	66	43.14	0	0	0	0	1	0.33	0	0	15.7417	6.63651	2.39924	2.76608	0.0056734	0.34678	Ups	10	39625313	39625428	+	Gm22105	predicted gene%2C 22105 [Source:MGI Symbol%3BAcc:MGI:5451882]	-	-	-	-	-
ENSMUSG00000094420	359	0	0	66	13.94	0	0	0	0	1	0.11	0	0	15.7417	6.63651	2.39924	2.76608	0.0056734	0.34678	Ups	6	68608947	68609426	-	Igkv10-96	immunoglobulin kappa variable 10-96 [Source:MGI Symbol%3BAcc:MGI:4439561]	-	-	-	-	-
ENSMUSG00000087629	503	24	2.66	74	11.16	8	0.78	0	0	10	0.76	3	0.26	24.5785	3.85615	1.39553	2.76322	0.00572334	0.347239	Ups	11	58016894	58019338	+	Gm12246	predicted gene 12246 [Source:MGI Symbol%3BAcc:MGI:3651154]	-	-	-	-	-
ENSMUSG00000001918	4173	338	4.52	181	3.29	390	4.61	444	6.69	533	4.87	1466	15.31	523.216	-1.14607	0.414882	-2.76239	0.00573792	0.347239	Down	7	16515265	16532199	+	Slc1a5	solute carrier family 1 (neutral amino acid transporter)%2C member 5 [Source:MGI Symbol%3BAcc:MGI:105305]	GO:0070207:protein homotrimerization;	GO:0016021:integral component of membrane;GO:0005886:plasma membrane;	GO:0015186:L-glutamine transmembrane transporter activity;GO:0015293:symporter activity;	K05616	ko04974 Protein digestion and absorption;ko05230 Central carbon metabolism in cancer;;
ENSMUSG00000103293	622	0	0	0	0	0	0	33	3.33	3	0.18	6	0.42	7.57111	-6.1961	2.24642	-2.75821	0.00581186	0.3494	Down	3	22134658	22135279	-	Gm5842	predicted gene 5842 [Source:MGI Symbol%3BAcc:MGI:3645251]	-	-	-	-	-
ENSMUSG00002076045	108	15	7.75	84	58.97	0	0	0	0	5	1.77	2	0.81	23.4266	4.68979	1.70273	2.75427	0.00588228	0.349869	Ups	12	104075542	104075649	+	5S_rRNA	5S ribosomal RNA [Source:RFAM%3BAcc:RF00001]	-	-	-	-	-
ENSMUSG00000044827	3346	106	1.77	92	2.08	68	1	7	0.13	11	0.13	49	0.64	60.9328	2.38226	0.865504	2.75245	0.00591505	0.349869	Ups	5	65082022	65090906	-	Tlr1	toll-like receptor 1 [Source:MGI Symbol%3BAcc:MGI:1341295]	GO:0042495:detection of triacyl bacterial lipopeptide;GO:0006954:inflammatory response;GO:0045087:innate immune response;GO:0042116:macrophage activation;GO:0002755:MyD88-dependent toll-like receptor signaling pathway;GO:0001817:regulation of cytokine production;GO:0034130:toll-like receptor 1 signaling pathway;	GO:0016021:integral component of membrane;	GO:0004888:transmembrane signaling receptor activity;	K05398	ko04620 Toll-like receptor signaling pathway;ko05152 Tuberculosis;;
ENSMUSG00000066537	6558	33	0.28	159	1.84	27	0.2	7	0.07	20	0.12	27	0.18	55.2003	2.65632	0.965114	2.75233	0.00591724	0.349869	Ups	7	41045369	41098120	-	Vmn2r57	vomeronasal 2%2C receptor 57 [Source:MGI Symbol%3BAcc:MGI:3703084]	-	GO:0016021:integral component of membrane;GO:0005886:plasma membrane;	GO:0004930:G protein-coupled receptor activity;	K04613	-
ENSMUSG00000074028	2001	0	0	65	2.46	0	0	0	0	1	0.02	0	0	15.5049	6.61444	2.40417	2.75124	0.00593706	0.349869	Ups	9	119022040	119038164	-	Slc22a13	solute carrier family 22 (organic cation transporter)%2C member 13 [Source:MGI Symbol%3BAcc:MGI:2143107]	-	GO:0016021:integral component of membrane;	GO:0022857:transmembrane transporter activity;	K08209	-
ENSMUSG00000015355	1189	150	7.04	81	5.17	92	3.82	25	1.32	30	0.96	57	2.09	76.5807	1.86532	0.678518	2.74911	0.00597572	0.349869	Ups	1	171509577	171532826	+	Cd48	CD48 antigen [Source:MGI Symbol%3BAcc:MGI:88339]	GO:0002819:regulation of adaptive immune response;	GO:0016021:integral component of membrane;	GO:0003823:antigen binding;GO:0038023:signaling receptor activity;	K06479	ko04650 Natural killer cell mediated cytotoxicity;;
ENSMUSG00000018698	4072	0	0	49	0.91	0	0	0	0	0	0	0	0	11.6064	7.16824	2.60779	2.74879	0.00598166	0.349869	Ups	11	84409110	84416361	-	Lhx1	LIM homeobox protein 1 [Source:MGI Symbol%3BAcc:MGI:99783]	-	GO:0005634:nucleus;	GO:0003677:DNA binding;GO:0000981:DNA-binding transcription factor activity, RNA polymerase II-specific;GO:0046872:metal ion binding;	K09372	-
ENSMUSG00000097084	2705	0	0	0	0	0	0	26	0.6	10	0.14	5	0.08	6.83476	-6.04966	2.20845	-2.73933	0.00615651	NA	Down	8	121854679	121857383	+	Foxl1	forkhead box L1 [Source:MGI Symbol%3BAcc:MGI:1347469]	-	GO:0005634:nucleus;	GO:0003700:DNA-binding transcription factor activity;GO:0043565:sequence-specific DNA binding;	K09405	-
ENSMUSG00000032596	6692	317	2.64	729	8.26	465	3.43	124	1.16	629	3.59	229	1.49	426.265	1.24624	0.454946	2.73931	0.00615675	0.354291	Ups	9	107852704	107861259	+	Uba7	ubiquitin-like modifier activating enzyme 7 [Source:MGI Symbol%3BAcc:MGI:1349462]	GO:0032020:ISG15-protein conjugation;GO:0019941:modification-dependent protein catabolic process;GO:0016567:protein ubiquitination;	-	GO:0005524:ATP binding;GO:0019782:ISG15 activating enzyme activity;	K10698	ko04120 Ubiquitin mediated proteolysis;ko05012 Parkinson's disease;;
ENSMUSG00000087484	2583	18	0.39	0	0	52	0.99	152	3.7	135	1.99	146	2.46	76.6851	-2.54022	0.928028	-2.73722	0.00619608	0.354291	Down	5	144178500	144192996	-	2900089D17Rik	RIKEN cDNA 2900089D17 gene [Source:MGI Symbol%3BAcc:MGI:1914527]	-	-	-	-	-
ENSMUSG00000082000	499	3	0.34	34	5.17	0	0	0	0	0	0	0	0	8.59159	6.73231	2.46103	2.73557	0.00622722	0.354291	Ups	3	100862757	100863255	+	Gm12488	predicted gene 12488 [Source:MGI Symbol%3BAcc:MGI:3650947]	-	-	-	-	-
ENSMUSG00000115656	3272	10	0.17	65	1.51	0	0	0	0	3	0.03	1	0.01	17.664	5.09362	1.86342	2.73347	0.00626703	0.354291	Ups	14	61730137	61764838	+	4930556J02Rik	RIKEN cDNA 4930556J02 gene [Source:MGI Symbol%3BAcc:MGI:1922599]	-	-	-	-	-
ENSMUSG00000107002	1445	250	9.65	151	7.92	331	11.3	288	12.53	685	18.09	903	27.23	394.456	-1.00885	0.36908	-2.73342	0.00626801	0.354291	Down	16	31765868	31767312	-	0610012G03Rik	RIKEN cDNA 0610012G03 gene [Source:MGI Symbol%3BAcc:MGI:1913301]	-	-	-	-	-
ENSMUSG00000001082	2894	385	7.42	209	5.48	709	12.08	389	8.45	1737	22.9	1347	20.28	689.261	-1.03214	0.377684	-2.73281	0.00627971	0.354291	Down	5	34790986	34794556	-	Mfsd10	major facilitator superfamily domain containing 10 [Source:MGI Symbol%3BAcc:MGI:1915544]	-	GO:0016021:integral component of membrane;GO:0031526:brush border membrane;	GO:0022857:transmembrane transporter activity;	-	-
ENSMUSG00000024245	1696	247	8.12	186	8.32	199	5.79	90	3.34	91	2.05	146	3.75	167.427	1.28235	0.469295	2.7325	0.00628557	0.354291	Ups	17	81252061	81309245	+	Tmem178	transmembrane protein 178 [Source:MGI Symbol%3BAcc:MGI:1915277]	GO:0045671:negative regulation of osteoclast differentiation;GO:0051480:regulation of cytosolic calcium ion concentration;	GO:0005789:endoplasmic reticulum membrane;GO:0016021:integral component of membrane;	-	-	-
ENSMUSG00000082013	591	0	0	48	6.16	0	0	0	0	0	0	0	0	11.3695	7.13843	2.6151	2.7297	0.0063392	0.354291	Ups	2	5608382	5608972	+	Gm13216	predicted gene 13216 [Source:MGI Symbol%3BAcc:MGI:3651709]	-	-	-	-	-
ENSMUSG00000106801	1379	0	0	48	2.64	0	0	0	0	0	0	0	0	11.3695	7.13843	2.6151	2.7297	0.0063392	0.354291	Ups	6	17747521	17748899	-	Gm42852	predicted gene 42852 [Source:MGI Symbol%3BAcc:MGI:5662989]	-	-	-	-	-
ENSMUSG00000091318	3609	50	0.77	77	1.62	12	0.16	0	0	1	0.01	14	0.17	31.2121	3.72764	1.36649	2.72789	0.00637414	0.354291	Ups	1	32582767	32586375	-	Gm5415	predicted gene 5415 [Source:MGI Symbol%3BAcc:MGI:3644687]	-	GO:0016021:integral component of membrane;	GO:0008234:cysteine-type peptidase activity;	K03345	ko03013 RNA transport;ko04310 Wnt signaling pathway;;
ENSMUSG00000056290	8780	175	1.11	48	0.41	21	0.12	22	0.16	7	0.03	16	0.08	53.319	2.65732	0.97439	2.72716	0.00638816	0.354291	Ups	19	11420917	11444419	+	Ms4a4b	membrane-spanning 4-domains%2C subfamily A%2C member 4B [Source:MGI Symbol%3BAcc:MGI:1913083]	-	-	-	-	-
ENSMUSG00000028523	2921	0	0	0	0	0	0	26	0.56	16	0.21	2	0.03	7.04212	-6.09421	2.23564	-2.72593	0.00641201	0.354291	Down	4	102835803	102862791	+	Dynlt5	dynein light chain Tctex-type 5 [Source:MGI Symbol%3BAcc:MGI:1914594]	-	-	-	-	-
ENSMUSG00000117957	1175	0	0	74	4.78	10	0.42	0	0	4	0.13	1	0.04	19.6293	4.94811	1.81555	2.72541	0.00642222	0.354291	Ups	19	44302211	44305768	+	Gm50334	predicted gene%2C 50334 [Source:MGI Symbol%3BAcc:MGI:6303204]	-	-	-	-	-
ENSMUSG00000018654	5777	158	1.53	82	1.08	54	0.46	22	0.24	31	0.2	44	0.33	70.087	1.98754	0.730159	2.72207	0.00648744	0.354291	Ups	11	11635003	11722926	+	Ikzf1	IKAROS family zinc finger 1 [Source:MGI Symbol%3BAcc:MGI:1342540]	-	-	GO:0003677:DNA binding;	K09220	-
ENSMUSG00000055541	7475	200	1.49	38	0.39	83	0.55	31	0.26	33	0.17	31	0.18	71.6297	2.02948	0.746214	2.7197	0.00653403	0.354291	Ups	7	4006401	4066203	-	Lair1	leukocyte-associated Ig-like receptor 1 [Source:MGI Symbol%3BAcc:MGI:105492]	-	GO:0016021:integral component of membrane;	-	K06725	-
ENSMUSG00000031160	1077	0	0	47	3.31	3	0.14	0	0	1	0.04	0	0	11.6969	6.20278	2.28113	2.71917	0.00654467	0.354291	Ups	X	7790515	7794846	-	Eras	ES cell-expressed Ras [Source:MGI Symbol%3BAcc:MGI:2665023]	GO:0007165:signal transduction;	GO:0016020:membrane;	GO:0005525:GTP binding;GO:0003924:GTPase activity;	K17196	-
ENSMUSG00000040205	2256	0	0	49	1.65	2	0.04	0	0	1	0.02	0	0	12.0188	6.2424	2.29571	2.71916	0.00654479	0.354291	Ups	7	130910283	130924021	-	Cuzd1	CUB and zona pellucida-like domains 1 [Source:MGI Symbol%3BAcc:MGI:1202881]	-	GO:0016021:integral component of membrane;	-	-	-
ENSMUSG00000019689	689	136	11.01	205	22.56	319	22.84	223	20.34	837	46.35	910	57.54	389.996	-1.14714	0.422058	-2.71797	0.00656832	0.354291	Down	6	38510437	38516384	+	Fmc1	formation of mitochondrial complex V assembly factor 1 [Source:MGI Symbol%3BAcc:MGI:1913367]	-	-	-	K13212	-
ENSMUSG00000089716	1474	1	0.04	56	2.88	6	0.2	0	0	3	0.08	0	0	14.6809	5.31135	1.95566	2.71589	0.00660978	0.354291	Ups	1	85137485	85171981	+	Gm6264	predicted gene 6264 [Source:MGI Symbol%3BAcc:MGI:3779580]	-	-	-	-	-
ENSMUSG00000118537	1609	105	3.64	266	12.54	149	4.57	48	1.88	47	1.11	119	3.22	136.442	1.7079	0.62914	2.71465	0.00663448	0.354291	Ups	13	104310230	104314947	-	Shld3	shieldin complex subunit 3 [Source:MGI Symbol%3BAcc:MGI:6194609]	GO:0010569:regulation of double-strand break repair via homologous recombination;	-	-	-	-
ENSMUSG00000076928	935	89	5.31	161	13.06	23	1.21	0	0	17	0.69	38	1.77	65.0667	2.93647	1.08301	2.71141	0.00669985	0.354291	Ups	14	54457978	54461663	+	Trac	T cell receptor alpha constant [Source:MGI Symbol%3BAcc:MGI:4439838]	-	GO:0016021:integral component of membrane;	-	-	-
ENSMUSG00000115035	882	0	0	47	4.04	0	0	0	0	0	0	0	0	11.1327	7.10799	2.62256	2.71032	0.00672175	0.354291	Ups	15	3082590	3083471	+	Gm9614	predicted gene 9614 [Source:MGI Symbol%3BAcc:MGI:3780022]	-	-	-	-	-
ENSMUSG00000045102	5423	2	0.02	0	0	3	0.03	53	0.61	17	0.12	20	0.16	15.8315	-4.13821	1.52685	-2.7103	0.0067222	0.354291	Down	5	34164523	34326792	-	Poln	DNA polymerase N [Source:MGI Symbol%3BAcc:MGI:2675617]	GO:0006261:DNA-dependent DNA replication;GO:0000724:double-strand break repair via homologous recombination;GO:0036297:interstrand cross-link repair;GO:0019985:translesion synthesis;	GO:0005654:nucleoplasm;	GO:0030332:cyclin binding;GO:0003677:DNA binding;GO:0003887:DNA-directed DNA polymerase activity;	K16618	ko03460 Fanconi anemia pathway;;
ENSMUSG00000000290	3052	169	3.09	209	5.19	156	2.52	83	1.71	70	0.88	102	1.46	142.208	1.42231	0.524819	2.7101	0.00672637	0.354291	Ups	10	77366086	77401542	+	Itgb2	integrin beta 2 [Source:MGI Symbol%3BAcc:MGI:96611]	GO:0007160:cell-matrix adhesion;GO:0035987:endodermal cell differentiation;GO:0034113:heterotypic cell-cell adhesion;GO:0007229:integrin-mediated signaling pathway;GO:0007159:leukocyte cell-cell adhesion;GO:0030593:neutrophil chemotaxis;GO:0006909:phagocytosis;GO:0043315:positive regulation of neutrophil degranulation;GO:0032930:positive regulation of superoxide anion generation;GO:0043113:recept…	GO:0009986:cell surface;GO:0099568:cytoplasmic region;GO:0034687:integrin alphaL-beta2 complex;GO:0044853:plasma membrane raft;GO:0008305:integrin complex;	GO:0050839:cell adhesion molecule binding;GO:0031072:heat shock protein binding;GO:0030369:ICAM-3 receptor activity;GO:0046872:metal ion binding;GO:0019901:protein kinase binding;GO:0038023:signaling receptor activity;	K06464	ko04015 Rap1 signaling pathway;ko04145 Phagosome;ko04390 Hippo signaling pathway;ko04514 Cell adhesion molecules (CAMs);ko04610 Complement and coagulation cascades;ko04650 Natural killer cell mediated cytotoxicity;ko04670 Leukocyte transendothelial migration;ko04810 Regulation of actin cytoskeleton;ko05133 Pertussis;ko05134 Legionellosis;ko05140 Leishmaniasis;ko05144 Malaria;ko05146 Amoebiasis;ko…
ENSMUSG00000042743	3072	209	3.79	171	4.22	107	1.72	48	0.98	121	1.5	80	1.13	128.479	1.45602	0.537685	2.70795	0.00677004	0.354291	Ups	13	104246249	104278243	+	Sgtb	small glutamine-rich tetratricopeptide repeat (TPR)-containing%2C beta [Source:MGI Symbol%3BAcc:MGI:2444615]	-	-	-	-	-
ENSMUSG00000089991	2967	165	3.1	161	4.11	93	1.55	41	0.87	112	1.44	46	0.68	108.731	1.6004	0.59104	2.70778	0.00677359	0.354291	Ups	1	139790695	139864215	-	Gm16332	predicted gene 16332 [Source:MGI Symbol%3BAcc:MGI:3840155]	-	-	-	-	-
ENSMUSG00000115326	2265	0	0	0	0	1	0.02	19	0.53	1	0.02	44	0.85	10.4355	-5.68076	2.09961	-2.70563	0.00681759	0.354981	Down	15	37893239	37899960	-	Gm35019	predicted gene%2C 35019 [Source:MGI Symbol%3BAcc:MGI:5594178]	-	-	-	-	-
ENSMUSG00000035722	6752	359	2.97	682	7.66	574	4.19	710	6.61	1475	8.34	2271	14.65	946.329	-1.01771	0.376409	-2.70372	0.00685682	0.355867	Down	10	79832328	79851406	+	Abca7	ATP-binding cassette%2C sub-family A (ABC1)%2C member 7 [Source:MGI Symbol%3BAcc:MGI:1351646]	GO:0034205:amyloid-beta formation;GO:0033344:cholesterol efflux;GO:0034380:high-density lipoprotein particle assembly;GO:0033700:phospholipid efflux;GO:0045332:phospholipid translocation;GO:1902991:regulation of amyloid precursor protein catabolic process;	GO:0030054:cell junction;GO:0005794:Golgi apparatus;GO:0016021:integral component of membrane;GO:0005886:plasma membrane;	GO:0034188:apolipoprotein A-I receptor activity;GO:0005524:ATP binding;GO:0042626:ATPase activity, coupled to transmembrane movement of substances;GO:0090554:phosphatidylcholine-translocating ATPase activity;GO:0090556:phosphatidylserine-translocating ATPase activity;	K05645	ko02010 ABC transporters;;
ENSMUSG00000039195	2694	264	5.47	102	2.87	636	11.65	368	8.59	1444	20.45	1025	16.58	547.582	-1.17206	0.433644	-2.70282	0.00687548	0.355867	Down	2	32267109	32271950	-	1110008P14Rik	RIKEN cDNA 1110008P14 gene [Source:MGI Symbol%3BAcc:MGI:1920987]	-	-	-	-	-
ENSMUSG00000020120	4486	247	3.07	67	1.13	198	2.18	56	0.78	110	0.94	65	0.63	122.608	1.48101	0.54837	2.70075	0.00691843	0.356173	Ups	11	16921206	17002381	-	Plek	pleckstrin [Source:MGI Symbol%3BAcc:MGI:1860485]	GO:0035556:intracellular signal transduction;	-	-	-	-
ENSMUSG00000086784	2244	269	6.69	145	4.9	367	8.07	318	8.91	586	9.96	1165	22.62	435.733	-1.10252	0.409348	-2.69335	0.00707383	0.361279	Down	7	4880152	4899972	+	Isoc2a	isochorismatase domain containing 2a [Source:MGI Symbol%3BAcc:MGI:3609243]	-	GO:0005737:cytoplasm;GO:0005634:nucleus;	-	-	-
ENSMUSG00000025732	1307	519	22.15	290	16.82	527	19.89	534	25.68	748	21.84	2374	79.14	777.441	-1.14673	0.426051	-2.69152	0.00711269	0.361573	Down	17	26082672	26087738	-	Mcrip2	MAPK regulated corepressor interacting protein 2 [Source:MGI Symbol%3BAcc:MGI:1915491]	-	GO:0010494:cytoplasmic stress granule;GO:0005634:nucleus;	-	-	-
ENSMUSG00000103321	1121	0	0	46	3.11	0	0	0	0	0	0	0	0	10.8958	7.0769	2.62977	2.69107	0.00712225	0.361573	Ups	2	11388598	11389718	-	4933403L11Rik	RIKEN cDNA 4933403L11 gene [Source:MGI Symbol%3BAcc:MGI:1918282]	-	-	-	-	-
ENSMUSG00000023495	4268	191	2.5	77	1.37	214	2.47	166	2.44	626	5.6	631	6.44	278.391	-1.18432	0.441639	-2.68165	0.0073261	0.367666	Down	9	106330490	106341211	+	Pcbp4	poly(rC) binding protein 4 [Source:MGI Symbol%3BAcc:MGI:1890471]	GO:0043488:regulation of mRNA stability;	GO:0005829:cytosol;	GO:0003723:RNA binding;GO:0003730:mRNA 3'-UTR binding;	K13162	ko04216 Ferroptosis;;
ENSMUSG00000039648	2923	111	2.12	65	1.69	111	1.87	235	5.05	269	3.51	286	4.26	168.995	-1.16044	0.432859	-2.68088	0.00734286	0.367666	Down	2	30075136	30095859	-	Kyat1	kynurenine aminotransferase 1 [Source:MGI Symbol%3BAcc:MGI:1917516]	GO:0009058:biosynthetic process;GO:0006575:cellular modified amino acid metabolic process;GO:0009617:response to bacterium;	-	GO:0047804:cysteine-S-conjugate beta-lyase activity;GO:0016212:kynurenine-oxoglutarate transaminase activity;GO:0070548:L-glutamine aminotransferase activity;GO:0030170:pyridoxal phosphate binding;	K00816	ko00380 Tryptophan metabolism;ko00450 Selenocompound metabolism;ko01100 Metabolic pathways;ko05204 Chemical carcinogenesis;;
ENSMUSG00000028833	3710	347	5.22	165	3.37	514	6.83	323	5.47	1269	13.05	1080	12.68	539.336	-1.00347	0.374611	-2.67869	0.00739111	0.369071	Down	4	126637543	126647231	-	Ncdn	neurochondrin [Source:MGI Symbol%3BAcc:MGI:1347351]	-	GO:0098794:postsynapse;	-	-	-
ENSMUSG00000040710	20091	144	0.4	213	0.8	74	0.18	56	0.18	50	0.09	71	0.15	114.253	1.71236	0.640068	2.67527	0.00746682	0.370695	Ups	1	95515407	95595296	-	St8sia4	ST8 alpha-N-acetyl-neuraminide alpha-2%2C8-sialyltransferase 4 [Source:MGI Symbol%3BAcc:MGI:106018]	GO:0006486:protein glycosylation;	GO:0005794:Golgi apparatus;GO:0016021:integral component of membrane;	GO:0008373:sialyltransferase activity;	K06614	-
ENSMUSG00000070709	7518	413	3.06	607	6.12	365	2.39	290	2.42	373	1.89	262	1.52	408.464	1.01503	0.379537	2.6744	0.00748631	0.370695	Ups	7	27606817	27628885	-	Zfp974	zinc finger protein 974 [Source:MGI Symbol%3BAcc:MGI:1920680]	GO:0006355:regulation of transcription, DNA-templated;	-	GO:0046872:metal ion binding;	K09228	-
ENSMUSG00000078519	400	0	0	0	0	7	0.86	41	6.44	18	1.72	64	6.97	20.3922	-4.10928	1.53748	-2.67274	0.00752353	0.370695	Down	4	137943025	137943500	+	2310026L22Rik	RIKEN cDNA 2310026L22 gene [Source:MGI Symbol%3BAcc:MGI:1916844]	-	-	-	-	-
ENSMUSG00000051969	3274	0	0	81	1.88	9	0.14	0	0	3	0.03	3	0.04	21.323	4.69556	1.75768	2.67146	0.0075522	0.370695	Ups	14	50595371	50601120	+	Tlr11	toll-like receptor 11 [Source:MGI Symbol%3BAcc:MGI:3045226]	GO:0006954:inflammatory response;GO:0045087:innate immune response;GO:0002224:toll-like receptor signaling pathway;	GO:0016021:integral component of membrane;	GO:0004888:transmembrane signaling receptor activity;	K14142	ko05145 Toxoplasmosis;;
ENSMUSG00000025330	4835	32	0.37	65	1.02	9	0.09	8	0.1	3	0.02	1	0.01	24.5185	3.5189	1.31764	2.67061	0.00757137	0.370695	Ups	4	140473176	140501547	-	Padi4	peptidyl arginine deiminase%2C type IV [Source:MGI Symbol%3BAcc:MGI:1338898]	GO:0006338:chromatin remodeling;GO:0036413:histone H3-R26 citrullination;GO:0006334:nucleosome assembly;GO:0019827:stem cell population maintenance;	GO:0005737:cytoplasm;GO:0005634:nucleus;GO:0032991:protein-containing complex;	GO:0034618:arginine binding;GO:0005509:calcium ion binding;GO:0042802:identical protein binding;GO:0004668:protein-arginine deiminase activity;	K01481	-
ENSMUSG00000002100	4163	108	1.45	140	2.55	252	2.99	221	3.34	629	5.77	531	5.56	280.31	-1.06223	0.397867	-2.66983	0.00758904	0.370695	Down	2	90948489	90966861	+	Mybpc3	myosin binding protein C%2C cardiac [Source:MGI Symbol%3BAcc:MGI:102844]	-	-	-	K12568	ko05410 Hypertrophic cardiomyopathy (HCM);ko05414 Dilated cardiomyopathy (DCM);;
ENSMUSG00000022667	3348	26	0.43	63	1.43	19	0.28	0	0	12	0.14	4	0.05	24.3677	3.51712	1.31818	2.66817	0.00762647	0.370695	Ups	16	44586099	44615341	+	Cd200r1	CD200 receptor 1 [Source:MGI Symbol%3BAcc:MGI:1889024]	GO:0150077:regulation of neuroinflammatory response;	GO:0016021:integral component of membrane;	GO:0038023:signaling receptor activity;	-	-
ENSMUSG00000068373	16639	39	0.13	86	0.39	31	0.09	0	0	20	0.05	10	0.03	35.7274	3.10316	1.16428	2.6653	0.00769201	0.372129	Ups	2	103973418	104241358	-	D430041D05Rik	RIKEN cDNA D430041D05 gene [Source:MGI Symbol%3BAcc:MGI:2181743]	-	GO:0016021:integral component of membrane;	-	-	-
ENSMUSG00000060586	1944	837	24.01	493	19.23	764	19.39	169	5.46	389	7.64	743	16.65	567.771	1.05063	0.395227	2.65829	0.00785385	0.37477	Ups	17	34524841	34535648	+	H2-Eb1	histocompatibility 2%2C class II antigen E beta [Source:MGI Symbol%3BAcc:MGI:95901]	GO:0002250:adaptive immune response;GO:0002474:antigen processing and presentation of peptide antigen via MHC class I;GO:0002504:antigen processing and presentation of peptide or polysaccharide antigen via MHC class II;	GO:0016021:integral component of membrane;GO:0042612:MHC class I protein complex;GO:0042613:MHC class II protein complex;	-	K06752	ko04145 Phagosome;ko04514 Cell adhesion molecules (CAMs);ko04612 Antigen processing and presentation;ko04640 Hematopoietic cell lineage;ko04658 Th1 and Th2 cell differentiation;ko04659 Th17 cell differentiation;ko04672 Intestinal immune network for IgA production;ko04940 Type I diabetes mellitus;ko05140 Leishmaniasis;ko05145 Toxoplasmosis;ko05150 Staphylococcus aureus infection;ko05152 Tuberculos…
ENSMUSG00000023707	2260	148	3.65	86	2.89	173	3.78	148	4.12	513	8.66	534	10.29	236.481	-1.1574	0.435594	-2.65707	0.00788223	0.375145	Down	5	124250360	124253546	+	Ogfod2	2-oxoglutarate and iron-dependent oxygenase domain containing 2 [Source:MGI Symbol%3BAcc:MGI:1913877]	-	-	GO:0051213:dioxygenase activity;GO:0005506:iron ion binding;GO:0031418:L-ascorbic acid binding;GO:0016705:oxidoreductase activity, acting on paired donors, with incorporation or reduction of molecular oxygen;	-	-
ENSMUSG00000064748	119	0	0	35	22.3	1	0.41	0	0	0	0	0	0	8.44218	6.70702	2.52661	2.65455	0.00794133	0.376976	Ups	17	48159759	48159877	+	n-R5s28	nuclear encoded rRNA 5S 28 [Source:MGI Symbol%3BAcc:MGI:4421873]	-	-	-	-	-
ENSMUSG00000002393	2983	106	1.98	195	4.96	248	4.1	186	3.92	873	11.17	683	9.98	334.632	-1.17495	0.443168	-2.65125	0.0080194	0.377186	Down	8	71826767	71834604	-	Nr2f6	nuclear receptor subfamily 2%2C group F%2C member 6 [Source:MGI Symbol%3BAcc:MGI:1352453]	GO:0050965:detection of temperature stimulus involved in sensory perception of pain;GO:0043153:entrainment of circadian clock by photoperiod;GO:0048666:neuron development;	GO:0005634:nucleus;	GO:0001227:DNA-binding transcription repressor activity, RNA polymerase II-specific;GO:0000978:RNA polymerase II proximal promoter sequence-specific DNA binding;GO:0008270:zinc ion binding;	K08549	-
ENSMUSG00000024546	2322	0	0	44	1.44	0	0	0	0	0	0	0	0	10.4221	7.01263	2.6454	2.65088	0.00802831	0.377186	Ups	18	69022558	69084599	-	4930546C10Rik	RIKEN cDNA 4930546C10 gene [Source:MGI Symbol%3BAcc:MGI:1926181]	-	-	-	-	-
ENSMUSG00000049583	10247	0	0	44	0.33	0	0	0	0	0	0	0	0	10.4221	7.01263	2.6454	2.65088	0.00802831	0.377186	Ups	7	87233376	87784115	+	Grm5	glutamate receptor%2C metabotropic 5 [Source:MGI Symbol%3BAcc:MGI:1351342]	-	GO:0016021:integral component of membrane;GO:0005886:plasma membrane;	GO:0004930:G protein-coupled receptor activity;	K04604	ko04020 Calcium signaling pathway;ko04072 Phospholipase D signaling pathway;ko04080 Neuroactive ligand-receptor interaction;ko04540 Gap junction;ko04720 Long-term potentiation;ko04723 Retrograde endocannabinoid signaling;ko04724 Glutamatergic synapse;ko05016 Huntington's disease;;
ENSMUSG00000118807	107	0	0	44	31.18	0	0	0	0	0	0	0	0	10.4221	7.01263	2.6454	2.65088	0.00802831	0.377186	Ups	12	116136933	116137039	+	U6	U6 spliceosomal RNA [Source:RFAM%3BAcc:RF00026]	-	-	-	-	-
ENSMUSG00000024030	7298	232	1.77	315	3.27	241	1.63	96	0.83	183	0.96	207	1.24	221.849	1.14404	0.43216	2.64727	0.00811456	0.379045	Ups	17	31276649	31336962	+	Abcg1	ATP binding cassette subfamily G member 1 [Source:MGI Symbol%3BAcc:MGI:107704]	GO:0032367:intracellular cholesterol transport;	GO:0016021:integral component of membrane;	GO:0005524:ATP binding;GO:0042626:ATPase activity, coupled to transmembrane movement of substances;GO:0120020:intermembrane cholesterol transfer activity;	K05679	ko02010 ABC transporters;;
ENSMUSG00000023571	1366	178	7.27	53	2.94	294	10.62	160	7.36	609	17.01	901	28.74	319.501	-1.36661	0.516653	-2.64513	0.00816607	0.37943	Down	4	156046775	156051086	+	C1qtnf12	C1q and tumor necrosis factor related 12 [Source:MGI Symbol%3BAcc:MGI:1914639]	-	-	-	-	-
ENSMUSG00000114469	5929	3	0.03	75	0.96	1	0.01	0	0	4	0.03	2	0.01	19.1855	4.5968	1.73862	2.64393	0.0081949	0.37943	Ups	19	20387908	20529694	-	C730002L08Rik	RIKEN cDNA C730002L08 gene [Source:MGI Symbol%3BAcc:MGI:2443493]	-	-	-	-	-
ENSMUSG00000086544	3049	78	1.43	159	3.95	41	0.66	12	0.25	43	0.54	42	0.6	71.0809	2.12325	0.804464	2.63933	0.0083069	0.380646	Ups	2	73426870	73446356	+	Chn1os3	chimerin 1%2C opposite strand 3 [Source:MGI Symbol%3BAcc:MGI:3705094]	-	-	-	-	-
ENSMUSG00000035352	537	43	4.47	60	8.47	40	3.67	0	0	7	0.5	16	1.3	31.13	3.14612	1.19228	2.63873	0.00832164	0.380646	Ups	11	81992671	81994226	+	Ccl12	chemokine (C-C motif) ligand 12 [Source:MGI Symbol%3BAcc:MGI:108224]	GO:0006955:immune response;	GO:0005615:extracellular space;	GO:0008009:chemokine activity;	K14624	ko04060 Cytokine-cytokine receptor interaction;ko04062 Chemokine signaling pathway;ko04621 NOD-like receptor signaling pathway;ko04657 IL-17 signaling pathway;ko04668 TNF signaling pathway;ko04933 AGE-RAGE signaling pathway in diabetic complications;ko05142 Chagas disease (American trypanosomiasis);ko05144 Malaria;ko05164 Influenza A;ko05168 Herpes simplex infection;ko05323 Rheumatoid arthritis;k…
ENSMUSG00000042279	1201	256	11.89	114	7.2	647	26.57	535	28	1357	43.11	716	25.97	527.629	-1.05495	0.3998	-2.6387	0.0083224	0.380646	Down	6	115921899	115927197	+	H1f8	H1.8 linker histone [Source:MGI Symbol%3BAcc:MGI:2176207]	GO:0006334:nucleosome assembly;	GO:0000786:nucleosome;	GO:0003677:DNA binding;	-	-
ENSMUSG00000033220	3103	230	4.13	363	8.87	123	1.96	108	2.19	126	1.55	142	1.99	201.435	1.39331	0.528686	2.63542	0.0084034	0.380646	Ups	15	78443367	78456983	-	Rac2	Rac family small GTPase 2 [Source:MGI Symbol%3BAcc:MGI:97846]	GO:0007264:small GTPase mediated signal transduction;	-	GO:0005525:GTP binding;GO:0003924:GTPase activity;	K07860	ko04010 MAPK signaling pathway;ko04014 Ras signaling pathway;ko04015 Rap1 signaling pathway;ko04024 cAMP signaling pathway;ko04062 Chemokine signaling pathway;ko04071 Sphingolipid signaling pathway;ko04310 Wnt signaling pathway;ko04360 Axon guidance;ko04370 VEGF signaling pathway;ko04510 Focal adhesion;ko04520 Adherens junction;ko04650 Natural killer cell mediated cytotoxicity;ko04662 B cell rece…
ENSMUSG00000060244	1273	183	8.02	242	14.41	84	3.25	58	2.86	92	2.76	97	3.32	138.433	1.53176	0.582358	2.63028	0.0085315	0.380646	Ups	1	171331046	171332318	+	Alyref2	Aly/REF export factor 2 [Source:MGI Symbol%3BAcc:MGI:1913144]	-	-	GO:0003723:RNA binding;	K12881	ko03013 RNA transport;ko03015 mRNA surveillance pathway;ko03040 Spliceosome;ko05168 Herpes simplex infection;;
ENSMUSG00000060583	4237	0	0	43	0.77	0	0	0	0	0	0	0	0	10.1852	6.97939	2.65348	2.63028	0.00853157	0.380646	Ups	9	37903121	37907704	+	Olfr881	olfactory receptor 881 [Source:MGI Symbol%3BAcc:MGI:3030715]	GO:0007186:G protein-coupled receptor signaling pathway;GO:0007608:sensory perception of smell;	GO:0016021:integral component of membrane;	GO:0004930:G protein-coupled receptor activity;GO:0005549:odorant binding;GO:0004984:olfactory receptor activity;	K04257	ko04740 Olfactory transduction;;
ENSMUSG00000090019	3073	102	1.85	206	5.08	48	0.77	30	0.61	43	0.53	62	0.88	94.0108	1.91931	0.730244	2.62832	0.00858089	0.380646	Ups	6	48715988	48720729	+	Gimap1	GTPase%2C IMAP family member 1 [Source:MGI Symbol%3BAcc:MGI:109368]	-	GO:0016021:integral component of membrane;	GO:0005525:GTP binding;	-	-
ENSMUSG00000104710	1158	0	0	57	3.73	0	0	0	0	1	0.03	0	0	13.6099	6.42458	2.44555	2.62705	0.00861289	0.381136	Ups	3	135610105	135872945	+	Gm31243	predicted gene%2C 31243 [Source:MGI Symbol%3BAcc:MGI:5590402]	-	-	-	-	-
ENSMUSG00000024672	4453	211	2.64	234	3.98	180	1.99	107	1.51	114	0.98	128	1.25	172.56	1.21651	0.46368	2.62359	0.00870072	0.382645	Ups	19	11298403	11313510	-	Ms4a7	membrane-spanning 4-domains%2C subfamily A%2C member 7 [Source:MGI Symbol%3BAcc:MGI:1918846]	-	GO:0016021:integral component of membrane;	-	-	-
ENSMUSG00000109724	3442	148	2.4	237	5.22	104	1.49	49	0.89	83	0.92	106	1.34	132.629	1.52486	0.581375	2.62285	0.00871985	0.382645	Ups	7	12529650	12533091	-	Gm18194	predicted gene%2C 18194 [Source:MGI Symbol%3BAcc:MGI:5010379]	-	-	-	-	-
ENSMUSG00000031736	2017	89	2.46	405	15.22	119	2.91	50	1.56	149	2.82	100	2.16	170.589	1.67221	0.637705	2.62223	0.00873561	0.382645	Ups	8	93052661	93082748	-	Crnde	colorectal neoplasia differentially expressed (non-protein coding) [Source:MGI Symbol%3BAcc:MGI:1918546]	-	-	-	-	-
ENSMUSG00000095186	681	28	2.29	9	1	2	0.14	0	0	0	0	1	0.06	7.60646	5.57164	2.12594	2.62079	0.0087726	0.382645	Ups	9	3023547	3025218	+	Gm10718	predicted gene 10718 [Source:MGI Symbol%3BAcc:MGI:3642028]	-	-	-	-	-
ENSMUSG00000060509	4453	79	0.99	63	1.07	19	0.21	0	0	11	0.09	17	0.17	35.6915	3.08988	1.18227	2.61351	0.0089617	0.386283	Ups	9	123681380	123691094	-	Xcr1	chemokine (C motif) receptor 1 [Source:MGI Symbol%3BAcc:MGI:1346338]	GO:0006935:chemotaxis;	GO:0016021:integral component of membrane;	GO:0004950:chemokine receptor activity;	K04193	ko04060 Cytokine-cytokine receptor interaction;ko04062 Chemokine signaling pathway;;
ENSMUSG00000117527	843	0	0	42	3.78	0	0	0	0	0	0	0	0	9.94835	6.94536	2.66175	2.60932	0.00907226	0.390129	Ups	17	24109089	24112562	-	Gm50058	predicted gene%2C 50058 [Source:MGI Symbol%3BAcc:MGI:6275376]	-	-	-	-	-
ENSMUSG00000053399	10178	0	0	71	0.53	1	0	0	0	3	0.01	0	0	17.2951	5.57252	2.13915	2.60502	0.00918687	0.391641	Ups	8	114423758	114575370	-	Adamts18	a disintegrin-like and metallopeptidase (reprolysin type) with thrombospondin type 1 motif%2C 18 [Source:MGI Symbol%3BAcc:MGI:2442600]	GO:0001654:eye development;GO:0090331:negative regulation of platelet aggregation;GO:0007229:integrin-mediated signaling pathway;GO:0030198:extracellular matrix organization;	GO:0005576:extracellular region;GO:0031012:extracellular matrix;	GO:0046872:metal ion binding;GO:0004222:metalloendopeptidase activity;	K08632	-
ENSMUSG00000039632	2514	20	0.44	52	1.57	8	0.16	0	0	4	0.06	5	0.09	18.2945	3.82796	1.47058	2.60304	0.00924022	0.392731	Ups	9	21901167	21913930	-	Odad3	outer dynein arm docking complex subunit 3 [Source:MGI Symbol%3BAcc:MGI:1924859]	GO:0003341:cilium movement;GO:0036158:outer dynein arm assembly;	GO:0005929:cilium;	-	-	-
ENSMUSG00000065546	102	0	0	2	1.49	14	6.77	65	40.05	75	28.06	34	14.52	28.3001	-3.27504	1.26178	-2.59556	0.00944356	0.398194	Down	11	96155990	96156091	+	Mir196a-1	microRNA 196a-1 [Source:MGI Symbol%3BAcc:MGI:2676860]	-	-	-	-	-
ENSMUSG00000088224	105	0	0	79	57.05	0	0	0	0	1	0.36	2	0.83	19.1171	5.49679	2.11843	2.59475	0.00946605	0.398194	Ups	17	73500907	73501011	+	Gm25406	predicted gene%2C 25406 [Source:MGI Symbol%3BAcc:MGI:5455183]	-	-	-	-	-
ENSMUSG00000113674	330	0	0	45	10.34	1	0.15	0	0	0	0	1	0.13	10.9589	6.10238	2.35456	2.59173	0.00954959	0.398982	Ups	12	68137181	68137848	+	Hspe1-ps1	heat shock protein 1 (chaperonin 10)%2C pseudogene 1 [Source:MGI Symbol%3BAcc:MGI:1935161]	-	-	-	-	-
ENSMUSG00000046761	5212	64	0.68	62	0.9	150	1.42	144	1.74	300	2.2	393	3.29	167.456	-1.27333	0.491707	-2.5896	0.00960869	0.398982	Down	15	75872942	75886185	-	Fam83h	family with sequence similarity 83%2C member H [Source:MGI Symbol%3BAcc:MGI:2145900]	GO:0045104:intermediate filament cytoskeleton organization;GO:0030335:positive regulation of cell migration;GO:0044380:protein localization to cytoskeleton;GO:0007165:signal transduction;	-	GO:1990254:keratin filament binding;GO:0019901:protein kinase binding;	K19603	ko04657 IL-17 signaling pathway;;
ENSMUSG00000058755	2272	0	0	39	1.3	4	0.09	0	0	1	0.02	0	0	9.95387	5.96705	2.30511	2.58861	0.0096363	0.398982	Ups	11	4186420	4191026	+	Osm	oncostatin M [Source:MGI Symbol%3BAcc:MGI:104749]	-	-	-	K05418	ko04060 Cytokine-cytokine receptor interaction;ko04151 PI3K-Akt signaling pathway;ko04630 Jak-STAT signaling pathway;;
ENSMUSG00000086998	596	0	0	41	5.22	0	0	0	0	0	0	0	0	9.71149	6.91051	2.67022	2.588	0.00965363	0.398982	Ups	11	46034610	46037943	-	Gm16033	predicted gene 16033 [Source:MGI Symbol%3BAcc:MGI:3802076]	-	-	-	-	-
ENSMUSG00002076220	109	0	0	41	28.52	0	0	0	0	0	0	0	0	9.71149	6.91051	2.67022	2.588	0.00965363	0.398982	Ups	19	7936895	7937003	-	-	-	-	-	-	-	-
ENSMUSG00000034175	2790	130	2.6	68	1.85	184	3.25	160	3.6	624	8.53	331	5.17	214.967	-1.13019	0.43694	-2.5866	0.00969292	0.398982	Down	11	5048926	5056093	+	Rhbdd3	rhomboid domain containing 3 [Source:MGI Symbol%3BAcc:MGI:2444684]	GO:0032815:negative regulation of natural killer cell activation;GO:0001889:liver development;GO:0000165:MAPK cascade;GO:0045732:positive regulation of protein catabolic process;GO:0002673:regulation of acute inflammatory response;GO:0050708:regulation of protein secretion;GO:0009410:response to xenobiotic stimulus;	GO:0016021:integral component of membrane;	GO:0004252:serine-type endopeptidase activity;	-	-
ENSMUSG00000111897	251	63	14	3	0.91	72	14.15	200	50.08	201	30.56	184	31.94	110.546	-1.92187	0.743822	-2.58378	0.00977248	0.401352	Down	10	79724546	79724796	+	Gm19810	predicted gene%2C 19810 [Source:MGI Symbol%3BAcc:MGI:5011995]	-	-	-	-	-
ENSMUSG00000086077	548	0	0	0	0	0	0	10	1.15	27	1.88	5	0.4	5.5987	-5.7701	2.23333	-2.58363	0.00977657	NA	Down	2	74525864	74527709	+	Gm14396	predicted gene 14396 [Source:MGI Symbol%3BAcc:MGI:3649369]	-	-	-	-	-
ENSMUSG00000030664	420	0	0	0	0	0	0	34	5.09	1	0.09	3	0.31	7.10235	-6.10345	2.3641	-2.58173	0.00983078	0.40232	Down	7	115631214	115631785	+	Sox6os	SRY (sex determining region Y)-box 6%2C opposite strand [Source:MGI Symbol%3BAcc:MGI:1915719]	-	-	-	-	-
ENSMUSG00000116830	1895	0	0	30	1.2	2	0.05	0	0	0	0	0	0	7.40973	6.51824	2.52508	2.5814	0.00984006	0.40232	Ups	16	90393661	90399507	+	Gm49714	predicted gene%2C 49714 [Source:MGI Symbol%3BAcc:MGI:6215184]	-	-	-	-	-
ENSMUSG00000016327	4201	0	0	54	0.97	0	0	0	0	0	0	1	0.01	12.9388	6.3464	2.46098	2.57881	0.00991402	0.403876	Ups	X	37405061	37425646	+	Atp1b4	ATPase%2C (Na+)/K+ transporting%2C beta 4 polypeptide [Source:MGI Symbol%3BAcc:MGI:1915071]	GO:0006813:potassium ion transport;GO:0006355:regulation of transcription, DNA-templated;GO:0006814:sodium ion transport;	GO:0005637:nuclear inner membrane;GO:0005890:sodium:potassium-exchanging ATPase complex;	-	K01540	ko04022 cGMP-PKG signaling pathway;ko04024 cAMP signaling pathway;ko04260 Cardiac muscle contraction;ko04261 Adrenergic signaling in cardiomyocytes;ko04911 Insulin secretion;ko04918 Thyroid hormone synthesis;ko04919 Thyroid hormone signaling pathway;ko04925 Aldosterone synthesis and secretion;ko04960 Aldosterone-regulated sodium reabsorption;ko04961 Endocrine and other factor-regulated calcium re…
ENSMUSG00000052125	4610	426	5.15	157	2.58	44	0.47	86	1.17	46	0.38	86	0.81	154.585	1.81472	0.703783	2.57852	0.00992233	0.403876	Ups	12	33161710	33197596	-	F730043M19Rik	RIKEN cDNA F730043M19 gene [Source:MGI Symbol%3BAcc:MGI:2443237]	-	-	-	-	-
ENSMUSG00000012017	3839	101	1.47	170	3.36	444	5.7	229	3.75	1315	13.07	701	7.96	416.529	-1.2082	0.468705	-2.57773	0.00994503	0.403901	Down	16	17615146	17626157	+	Scarf2	scavenger receptor class F%2C member 2 [Source:MGI Symbol%3BAcc:MGI:1858430]	GO:0007157:heterophilic cell-cell adhesion via plasma membrane cell adhesion molecules;	-	GO:0005044:scavenger receptor activity;	-	-
ENSMUSG00000031129	5679	69	0.68	217	2.9	70	0.61	26	0.29	72	0.48	53	0.41	95.084	1.84021	0.714133	2.57685	0.00997057	0.40404	Ups	9	94551962	95112498	+	Slc9a9	solute carrier family 9 (sodium/hydrogen exchanger)%2C member 9 [Source:MGI Symbol%3BAcc:MGI:2679732]	GO:0071805:potassium ion transmembrane transport;GO:0051453:regulation of intracellular pH;GO:0098719:sodium ion import across plasma membrane;	GO:0010008:endosome membrane;GO:0016021:integral component of membrane;GO:0005886:plasma membrane;GO:0055037:recycling endosome;	GO:0015386:potassium:proton antiporter activity;GO:0015385:sodium:proton antiporter activity;	K14725	-
ENSMUSG00000083190	1020	0	0	44	3.27	1	0.05	0	0	0	0	1	0.04	10.722	6.07033	2.35999	2.57218	0.010106	0.407722	Ups	4	115200985	115220312	+	Cyp4a30-ps	cytochrome P450%2C family 4%2C subfamily a%2C member 30%2C pseudogene [Source:MGI Symbol%3BAcc:MGI:3649426]	-	-	-	-	-
ENSMUSG00000113587	796	0	0	77	7.33	0	0	0	0	1	0.05	2	0.11	18.6434	5.45988	2.12623	2.56787	0.0102326	0.411012	Ups	12	25200914	25259376	+	Gm36287	predicted gene%2C 36287 [Source:MGI Symbol%3BAcc:MGI:5595446]	-	-	-	-	-
ENSMUSG00000029644	2158	0	0	0	0	0	0	15	0.44	14	0.25	7	0.14	5.44629	-5.7249	2.22969	-2.56758	0.0102411	NA	Down	5	147206769	147212658	+	Pdx1	pancreatic and duodenal homeobox 1 [Source:MGI Symbol%3BAcc:MGI:102851]	-	-	-	K07594	ko04911 Insulin secretion;ko04930 Type II diabetes mellitus;ko04950 Maturity onset diabetes of the young;;
ENSMUSG00000110759	328	0	0	40	9.25	0	0	0	0	0	0	0	0	9.47462	6.8748	2.67889	2.56629	0.0102793	0.411984	Ups	9	22241469	22241796	-	Gm6607	predicted gene 6607 [Source:MGI Symbol%3BAcc:MGI:3645371]	-	-	-	-	-
ENSMUSG00000022041	3787	76	1.12	166	3.32	98	1.28	26	0.43	30	0.3	73	0.84	86.9126	1.8294	0.71379	2.56293	0.0103792	0.412909	Ups	14	66372488	66390397	+	Chrna2	cholinergic receptor%2C nicotinic%2C alpha polypeptide 2 (neuronal) [Source:MGI Symbol%3BAcc:MGI:87886]	-	GO:0005892:acetylcholine-gated channel complex;GO:0045211:postsynaptic membrane;	GO:0015464:acetylcholine receptor activity;GO:0022848:acetylcholine-gated cation-selective channel activity;	K04804	ko04080 Neuroactive ligand-receptor interaction;;
ENSMUSG00000115877	434	0	0	53	9.26	0	0	0	0	1	0.09	0	0	12.6625	6.31938	2.46777	2.56077	0.0104441	0.413152	Ups	15	99246702	99247416	-	Gm49478	predicted gene%2C 49478 [Source:MGI Symbol%3BAcc:MGI:6155149]	-	-	-	-	-
ENSMUSG00000037419	4645	832	9.99	355	5.79	501	5.32	907	12.27	816	6.7	2563	24.04	952.258	-1.05442	0.412695	-2.55497	0.0106198	0.418292	Down	9	14265286	14292803	-	Endod1	endonuclease domain containing 1 [Source:MGI Symbol%3BAcc:MGI:1919196]	-	-	GO:0004519:endonuclease activity;GO:0046872:metal ion binding;GO:0003676:nucleic acid binding;	K15049	-
ENSMUSG00000029925	9094	110	0.67	82	0.68	53	0.29	14	0.1	37	0.16	38	0.18	59.5466	1.92953	0.756735	2.54981	0.0107781	0.418829	Ups	6	38852338	39061519	+	Tbxas1	thromboxane A synthase 1%2C platelet [Source:MGI Symbol%3BAcc:MGI:98497]	-	-	GO:0020037:heme binding;GO:0005506:iron ion binding;GO:0004497:monooxygenase activity;GO:0016705:oxidoreductase activity, acting on paired donors, with incorporation or reduction of molecular oxygen;	K01832	ko00590 Arachidonic acid metabolism;ko01100 Metabolic pathways;ko04611 Platelet activation;;
ENSMUSG00000104515	1690	3	0.1	85	3.81	6	0.18	0	0	8	0.18	3	0.08	22.896	3.98818	1.56442	2.5493	0.0107939	0.418829	Ups	1	130654869	130656558	-	Gm37163	predicted gene%2C 37163 [Source:MGI Symbol%3BAcc:MGI:5610391]	-	-	-	-	-
ENSMUSG00000021219	10023	55	0.31	276	2.09	130	0.64	34	0.21	131	0.5	49	0.21	123.016	1.75246	0.689081	2.54318	0.0109848	0.422132	Ups	12	82635066	83208830	+	Rgs6	regulator of G-protein signaling 6 [Source:MGI Symbol%3BAcc:MGI:1354730]	GO:0007186:G protein-coupled receptor signaling pathway;GO:0035556:intracellular signal transduction;GO:0009968:negative regulation of signal transduction;GO:0043547:positive regulation of GTPase activity;	-	GO:0005096:GTPase activator activity;	K16449	-
ENSMUSG00000107304	3395	21	0.34	50	1.12	5	0.07	0	0	1	0.01	6	0.08	17.3668	4.02259	1.58208	2.5426	0.0110031	0.422132	Ups	5	66226844	66230238	-	Gm43775	predicted gene 43775 [Source:MGI Symbol%3BAcc:MGI:5663912]	-	-	-	-	-
ENSMUSG00000087119	2115	1	0.03	59	2.12	3	0.07	1	0.03	2	0.04	2	0.04	15.3161	4.36048	1.71577	2.54141	0.0110407	0.422132	Ups	3	103551270	103553384	-	Atg4a-ps	autophagy related 4A%2C pseudogene [Source:MGI Symbol%3BAcc:MGI:3615624]	GO:0006914:autophagy;GO:0015031:protein transport;	GO:0005737:cytoplasm;	GO:0004197:cysteine-type endopeptidase activity;	K08342	ko04136 Autophagy - other;ko04140 Autophagy - animal;;
ENSMUSG00000024512	1225	24	1.09	0	0	9	0.36	64	3.28	81	2.52	114	4.05	43.6766	-2.72982	1.0749	-2.53961	0.0110976	0.422179	Down	18	70373500	70377653	-	Dynap	dynactin associated protein [Source:MGI Symbol%3BAcc:MGI:1922827]	-	-	-	-	-
ENSMUSG00000053604	5359	235	2.45	58	0.82	354	3.26	402	4.71	783	5.58	481	3.91	343.348	-1.08697	0.428551	-2.5364	0.0112	0.422218	Down	6	70742704	70769216	-	Rpia	ribose 5-phosphate isomerase A [Source:MGI Symbol%3BAcc:MGI:103254]	GO:0009052:pentose-phosphate shunt, non-oxidative branch;	-	GO:0042802:identical protein binding;GO:0004751:ribose-5-phosphate isomerase activity;	K01807	ko00030 Pentose phosphate pathway;ko01100 Metabolic pathways;ko01200 Carbon metabolism;ko01230 Biosynthesis of amino acids;;
ENSMUSG00000023908	3643	82	1.26	35	0.73	205	2.78	176	3.04	469	4.91	328	3.92	187.536	-1.29503	0.511049	-2.53407	0.0112747	0.422218	Down	17	23945310	23955709	+	Pkmyt1	protein kinase%2C membrane associated tyrosine/threonine 1 [Source:MGI Symbol%3BAcc:MGI:2137630]	-	-	GO:0005524:ATP binding;GO:0004674:protein serine/threonine kinase activity;	K06633	ko04110 Cell cycle;ko04114 Oocyte meiosis;ko04914 Progesterone-mediated oocyte maturation;;
ENSMUSG00000027996	2153	55	1.42	90	3.17	377	8.64	55	1.61	29	0.51	78	1.58	113.737	1.81343	0.715984	2.53278	0.0113163	0.422218	Ups	3	83673628	83681623	+	Sfrp2	secreted frizzled-related protein 2 [Source:MGI Symbol%3BAcc:MGI:108078]	GO:0030154:cell differentiation;GO:0007275:multicellular organism development;GO:0016055:Wnt signaling pathway;	GO:0005576:extracellular region;	-	K02176	ko04310 Wnt signaling pathway;;
ENSMUSG00000117932	1447	2	0.08	28	1.47	0	0	0	0	0	0	0	0	6.99101	6.43393	2.542	2.53105	0.0113723	0.422218	Ups	18	70914958	70916966	+	Gm21046	predicted gene%2C 21046 [Source:MGI Symbol%3BAcc:MGI:5434401]	-	-	-	-	-
ENSMUSG00000111849	589	0	0	61	7.85	0	0	0	0	1	0.06	1	0.07	14.7055	5.73323	2.26852	2.5273	0.0114945	0.422218	Ups	9	44331235	44334688	-	Gm47186	predicted gene%2C 47186 [Source:MGI Symbol%3BAcc:MGI:6095975]	-	-	-	-	-
ENSMUSG00000039760	2498	0	0	51	1.55	0	0	0	0	1	0.02	0	0	12.1887	6.26375	2.47919	2.52654	0.0115194	0.422218	Ups	10	19497746	19510429	+	Il22ra2	interleukin 22 receptor%2C alpha 2 [Source:MGI Symbol%3BAcc:MGI:2665114]	-	-	-	K05139	ko04060 Cytokine-cytokine receptor interaction;ko04630 Jak-STAT signaling pathway;;
ENSMUSG00000032094	1815	64	1.97	32	1.34	14	0.38	5	0.17	8	0.17	7	0.17	24.0552	2.88506	1.14266	2.52487	0.0115743	0.422218	Ups	9	44893084	44898637	+	Cd3d	CD3 antigen%2C delta polypeptide [Source:MGI Symbol%3BAcc:MGI:88331]	GO:0002250:adaptive immune response;GO:0007166:cell surface receptor signaling pathway;	GO:0042101:T cell receptor complex;	GO:0004888:transmembrane signaling receptor activity;	K06450	ko04640 Hematopoietic cell lineage;ko04658 Th1 and Th2 cell differentiation;ko04659 Th17 cell differentiation;ko04660 T cell receptor signaling pathway;ko05142 Chagas disease (American trypanosomiasis);ko05162 Measles;ko05166 HTLV-I infection;ko05340 Primary immunodeficiency;;
ENSMUSG00000097831	2068	0	0	0	0	1	0.02	31	0.94	5	0.09	9	0.19	7.99911	-5.28589	2.09736	-2.52026	0.0117267	0.422821	Down	6	119873120	119879614	-	4930540M05Rik	RIKEN cDNA 4930540M05 gene [Source:MGI Symbol%3BAcc:MGI:2148236]	-	-	-	-	-
ENSMUSG00000027514	3529	202	3.19	67	1.44	53	0.74	42	0.75	34	0.37	32	0.4	76.6768	1.87143	0.742798	2.51944	0.0117543	0.422821	Ups	2	173048405	173060716	-	Zbp1	Z-DNA binding protein 1 [Source:MGI Symbol%3BAcc:MGI:1927449]	GO:0051607:defense response to virus;GO:0060340:positive regulation of type I interferon-mediated signaling pathway;	-	GO:0003677:DNA binding;	K12965	ko04217 Necroptosis;ko04623 Cytosolic DNA-sensing pathway;;
ENSMUSG00000116438	1048	0	0	68	4.92	3	0.14	0	0	0	0	3	0.12	17.0067	5.21741	2.07253	2.51741	0.0118222	0.422821	Ups	15	77586197	77587244	+	Gm18911	predicted gene%2C 18911 [Source:MGI Symbol%3BAcc:MGI:5011096]	-	-	-	-	-
ENSMUSG00000076752	914	0	0	74	6.14	13	0.7	0	0	3	0.13	4	0.19	20.4206	4.37609	1.7395	2.51571	0.0118792	0.42314	Ups	13	19488819	19491721	-	Trgc2	T cell receptor gamma%2C constant 2 [Source:MGI Symbol%3BAcc:MGI:98626]	-	GO:0016021:integral component of membrane;	-	-	-
ENSMUSG00000005150	2818	136	2.69	82	2.21	352	6.16	296	6.6	561	7.6	577	8.92	300.657	-1.05943	0.421378	-2.51419	0.0119305	0.423261	Down	8	85801664	85807935	-	Wdr83	WD repeat domain containing 83 [Source:MGI Symbol%3BAcc:MGI:1915086]	-	-	GO:0016301:kinase activity;	K13124	-
ENSMUSG00000103364	1698	22	0.72	28	1.25	5	0.15	0	0	3	0.07	2	0.05	11.9601	4.12025	1.63934	2.51336	0.0119587	0.423261	Ups	1	34071181	34072878	+	Gm38157	predicted gene%2C 38157 [Source:MGI Symbol%3BAcc:MGI:5611385]	-	-	-	-	-
ENSMUSG00000010021	4068	35	0.48	175	3.26	11	0.13	0	0	28	0.26	21	0.22	55.5507	2.98864	1.18931	2.51293	0.0119734	0.423261	Ups	11	114656214	114681565	+	Kif19a	kinesin family member 19A [Source:MGI Symbol%3BAcc:MGI:2447024]	GO:0060404:axonemal microtubule depolymerization;GO:0007018:microtubule-based movement;GO:0070462:plus-end specific microtubule depolymerization;	GO:0005930:axoneme;GO:0005871:kinesin complex;GO:0005874:microtubule;	GO:0005524:ATP binding;GO:0008574:ATP-dependent microtubule motor activity, plus-end-directed;GO:0016887:ATPase activity;GO:0008017:microtubule binding;GO:0003777:microtubule motor activity;	K10401	-
ENSMUSG00000053749	3573	0	0	0	0	0	0	15	0.26	10	0.11	8	0.1	5.15999	-5.64564	2.25092	-2.50815	0.0121365	NA	Down	15	54963313	54977073	-	Gm9920	predicted gene 9920 [Source:MGI Symbol%3BAcc:MGI:3642228]	-	-	-	-	-
ENSMUSG00000027360	6389	398	3.47	162	1.92	157	1.21	505	4.97	315	1.88	1257	8.57	451.222	-1.24888	0.498343	-2.50607	0.0122082	0.425902	Down	2	126435587	126461219	-	Hdc	histidine decarboxylase [Source:MGI Symbol%3BAcc:MGI:96062]	GO:0042423:catecholamine biosynthetic process;GO:0006520:cellular amino acid metabolic process;	-	GO:0016831:carboxy-lyase activity;GO:0030170:pyridoxal phosphate binding;	K01590	ko00340 Histidine metabolism;ko01100 Metabolic pathways;;
ENSMUSG00000079103	2158	0	0	72	2.53	6	0.14	0	0	5	0.09	0	0	18.5086	4.94876	1.9761	2.50431	0.0122691	0.425902	Ups	2	120924046	120946877	-	Tgm7	transglutaminase 7 [Source:MGI Symbol%3BAcc:MGI:2151164]	GO:0018149:peptide cross-linking;	-	GO:0046872:metal ion binding;GO:0003810:protein-glutamine gamma-glutamyltransferase activity;	K05623	-
ENSMUSG00000054156	2294	0	0	37	1.22	0	0	0	0	0	0	0	0	8.76403	6.76205	2.7065	2.49844	0.012474	0.428471	Ups	9	49161831	49191894	+	Gm4894	predicted gene 4894 [Source:MGI Symbol%3BAcc:MGI:3646156]	-	-	-	-	-
ENSMUSG00000085082	297	0	0	37	9.45	0	0	0	0	0	0	0	0	8.76403	6.76205	2.7065	2.49844	0.012474	0.428471	Ups	8	67041364	67041660	-	Gm16330	predicted gene 16330 [Source:MGI Symbol%3BAcc:MGI:3840144]	-	-	-	-	-
ENSMUSG00002075829	117	0	0	37	23.98	0	0	0	0	0	0	0	0	8.76403	6.76205	2.7065	2.49844	0.012474	0.428471	Ups	11	3424285	3424401	-	U8	U8 small nucleolar RNA [Source:RFAM%3BAcc:RF00096]	-	-	-	-	-
ENSMUSG00000106871	756	0	0	40	4.01	1	0.07	0	0	0	0	1	0.06	9.77457	5.93447	2.38283	2.49052	0.0127556	0.433426	Ups	6	21852980	21858177	-	Gm3289	predicted gene 3289 [Source:MGI Symbol%3BAcc:MGI:3781467]	-	-	-	-	-
ENSMUSG00000067370	1580	0	0	0	0	31	0.97	75	2.98	153	3.69	74	2.04	46.7277	-3.12982	1.25689	-2.49014	0.0127693	0.433426	Down	17	34168883	34170462	-	B3galt4	UDP-Gal:betaGlcNAc beta 1%2C3-galactosyltransferase%2C polypeptide 4 [Source:MGI Symbol%3BAcc:MGI:1859517]	GO:0006486:protein glycosylation;	GO:0000139:Golgi membrane;GO:0016021:integral component of membrane;	GO:0016758:transferase activity, transferring hexosyl groups;	K00715	ko00604 Glycosphingolipid biosynthesis - ganglio series;ko01100 Metabolic pathways;;
ENSMUSG00000024235	4504	38	0.47	308	5.19	60	0.66	19	0.27	44	0.37	85	0.82	109.908	2.07537	0.833561	2.48977	0.0127827	0.433426	Ups	18	4331327	4353015	-	Map3k8	mitogen-activated protein kinase kinase kinase 8 [Source:MGI Symbol%3BAcc:MGI:1346878]	-	GO:0005829:cytosol;GO:0005737:cytoplasm;	GO:0005524:ATP binding;GO:0004709:MAP kinase kinase kinase activity;GO:0000287:magnesium ion binding;	K04415	ko04010 MAPK signaling pathway;ko04620 Toll-like receptor signaling pathway;ko04660 T cell receptor signaling pathway;ko04668 TNF signaling pathway;;
ENSMUSG00000114605	3838	31	0.45	54	1.07	12	0.15	0	0	5	0.05	9	0.1	22.0499	3.40372	1.36869	2.48684	0.0128883	0.434026	Ups	13	78260601	78264438	+	C130051F05Rik	RIKEN cDNA C130051F05 gene [Source:MGI Symbol%3BAcc:MGI:2443856]	-	-	-	-	-
ENSMUSG00000020308	1402	183	7.28	124	6.71	426	14.99	234	10.49	829	22.56	862	26.79	389.635	-1.04808	0.42187	-2.48436	0.0129783	0.434026	Down	10	79505203	79511961	+	Tpgs1	tubulin polyglutamylase complex subunit 1 [Source:MGI Symbol%3BAcc:MGI:106618]	GO:0018095:protein polyglutamylation;	-	-	K16581	-
ENSMUSG00000107531	1086	30	1.54	59	4.12	5	0.23	0	0	11	0.39	0	0	21.3106	4.00098	1.61096	2.48359	0.0130064	0.434026	Ups	8	13314102	13315187	-	E330037G11Rik	RIKEN cDNA E330037G11 gene [Source:MGI Symbol%3BAcc:MGI:2142689]	-	-	-	-	-
ENSMUSG00000056481	2605	98	2.1	11	0.32	124	2.35	104	2.51	169	2.48	639	10.69	172.02	-1.76346	0.710393	-2.48237	0.013051	0.434026	Down	19	5118106	5120710	+	Cd248	CD248 antigen%2C endosialin [Source:MGI Symbol%3BAcc:MGI:1917695]	GO:0060033:anatomical structure regression;GO:0016477:cell migration;GO:0048535:lymph node development;GO:0008284:positive regulation of cell proliferation;GO:2000353:positive regulation of endothelial cell apoptotic process;	GO:0005737:cytoplasm;GO:0016021:integral component of membrane;	GO:0005509:calcium ion binding;GO:0050840:extracellular matrix binding;	K06706	-
ENSMUSG00000042248	1824	0	0	68	2.83	2	0.05	0	0	0	0	3	0.07	16.8548	5.20398	2.09693	2.48171	0.0130753	0.434026	Ups	19	39980868	40000687	+	Cyp2c37	cytochrome P450%2C family 2. subfamily c%2C polypeptide 37 [Source:MGI Symbol%3BAcc:MGI:1306806]	-	-	GO:0020037:heme binding;GO:0005506:iron ion binding;GO:0004497:monooxygenase activity;GO:0016705:oxidoreductase activity, acting on paired donors, with incorporation or reduction of molecular oxygen;	K07413	ko00140 Steroid hormone biosynthesis;ko00590 Arachidonic acid metabolism;ko00591 Linoleic acid metabolism;ko00830 Retinol metabolism;ko01100 Metabolic pathways;ko04726 Serotonergic synapse;ko04750 Inflammatory mediator regulation of TRP channels;ko05204 Chemical carcinogenesis;;
ENSMUSG00000053541	6622	48	0.4	0	0	2	0.01	0	0	0	0	1	0.01	9.06241	5.83201	2.35028	2.48141	0.0130865	0.434026	Ups	7	106017055	106023676	-	Gvin-ps6	GTPase%2C very large interferon inducible%2C pseudogene 6 [Source:MGI Symbol%3BAcc:MGI:3647753]	-	-	-	-	-
ENSMUSG00000047591	2739	52	1.06	37	1.02	148	2.67	120	2.75	370	5.15	270	4.29	143.844	-1.34311	0.541356	-2.48101	0.013101	0.434026	Down	15	75617339	75620077	-	Mafa	v-maf musculoaponeurotic fibrosarcoma oncogene family%2C protein A (avian) [Source:MGI Symbol%3BAcc:MGI:2673307]	-	GO:0005634:nucleus;	GO:0003677:DNA binding;GO:0003700:DNA-binding transcription factor activity;	K07595	ko04930 Type II diabetes mellitus;ko04950 Maturity onset diabetes of the young;;
ENSMUSG00000036602	5756	0	0	66	0.87	1	0.01	0	0	3	0.02	1	0.01	16.2589	4.97971	2.00781	2.48017	0.0131319	0.434026	Ups	10	102834568	102866076	-	Alx1	ALX homeobox 1 [Source:MGI Symbol%3BAcc:MGI:104621]	GO:0000122:negative regulation of transcription by RNA polymerase II;GO:0001755:neural crest cell migration;GO:0010718:positive regulation of epithelial to mesenchymal transition;	GO:0005794:Golgi apparatus;GO:0016604:nuclear body;	GO:0001228:DNA-binding transcription activator activity, RNA polymerase II-specific;GO:0000977:RNA polymerase II regulatory region sequence-specific DNA binding;	K09334	-
ENSMUSG00000071711	2143	303	7.89	79	2.8	453	10.43	271	7.95	1034	18.41	961	19.54	448.651	-1.11023	0.448484	-2.47552	0.0133043	0.43551	Down	15	78290616	78298213	+	Mpst	mercaptopyruvate sulfurtransferase [Source:MGI Symbol%3BAcc:MGI:2179733]	GO:0070814:hydrogen sulfide biosynthetic process;	GO:0043005:neuron projection;	GO:0016784:3-mercaptopyruvate sulfurtransferase activity;GO:0004792:thiosulfate sulfurtransferase activity;	K01011	ko00270 Cysteine and methionine metabolism;ko00920 Sulfur metabolism;ko01100 Metabolic pathways;ko04122 Sulfur relay system;;
ENSMUSG00000058550	1662	0	0	0	0	2	0.06	45	1.7	7	0.16	6	0.16	10.6209	-4.93967	1.99576	-2.47509	0.0133204	0.43551	Down	16	48104096	48114600	+	Dppa4	developmental pluripotency associated 4 [Source:MGI Symbol%3BAcc:MGI:2157525]	GO:0048731:system development;	GO:0005634:nucleus;	GO:0003682:chromatin binding;	-	-
ENSMUSG00000049015	3671	0	0	36	0.74	0	0	0	0	0	0	0	0	8.52716	6.72242	2.71604	2.47508	0.0133208	0.43551	Ups	19	13339600	13345418	+	Olfr1467	olfactory receptor 1467 [Source:MGI Symbol%3BAcc:MGI:3031301]	-	GO:0016021:integral component of membrane;GO:0005886:plasma membrane;	GO:0004930:G protein-coupled receptor activity;GO:0004984:olfactory receptor activity;	K04257	ko04740 Olfactory transduction;;
ENSMUSG00000064252	4075	0	0	0	0	0	0	0	0	18	0.17	33	0.35	6.84091	-6.05954	2.44862	-2.47467	0.0133358	NA	Down	11	58430627	58437248	-	Olfr329	olfactory receptor 329 [Source:MGI Symbol%3BAcc:MGI:3030163]	-	GO:0016021:integral component of membrane;GO:0005886:plasma membrane;	GO:0004930:G protein-coupled receptor activity;GO:0004984:olfactory receptor activity;	K04257	ko04740 Olfactory transduction;;
ENSMUSG00000082179	1058	0	0	0	0	2	0.09	44	2.61	2	0.07	14	0.58	11.0698	-5.0035	2.02239	-2.47406	0.0133588	0.43574	Down	4	79920568	79921625	+	Gm11407	predicted gene 11407 [Source:MGI Symbol%3BAcc:MGI:3651131]	-	-	-	-	-
ENSMUSG00000097287	5129	41	0.45	51	0.75	116	1.12	161	1.97	257	1.91	214	1.82	127.662	-1.28715	0.520407	-2.47335	0.0133854	0.43574	Down	5	143744109	143754330	+	D130017N08Rik	RIKEN cDNA D130017N08 gene [Source:MGI Symbol%3BAcc:MGI:2443273]	-	-	-	-	-
ENSMUSG00000075010	804	268	18.59	51	4.81	97	5.95	67	5.24	40	1.9	30	1.63	96.5805	1.79724	0.726754	2.47298	0.0133993	0.43574	Ups	19	11024976	11033172	-	AW112010	expressed sequence AW112010 [Source:MGI Symbol%3BAcc:MGI:2147706]	-	-	-	-	-
ENSMUSG00000115681	2068	58	1.56	0	0	8	0.19	0	0	2	0.04	1	0.02	11.9847	4.91415	1.98794	2.47199	0.0134364	0.436169	Ups	15	59992389	60059257	-	Gm2682	predicted gene 2682 [Source:MGI Symbol%3BAcc:MGI:3780851]	-	-	-	-	-
ENSMUSG00000041358	3731	5	0.07	62	1.26	13	0.17	0	0	9	0.09	1	0.01	18.6825	3.8918	1.57662	2.46845	0.01357	0.436916	Ups	2	112078293	112089636	-	Nutm1	NUT midline carcinoma%2C family member 1 [Source:MGI Symbol%3BAcc:MGI:2661384]	-	-	-	-	-
ENSMUSG00000074896	1745	192	6.14	236	10.25	93	2.63	71	2.56	110	2.41	100	2.5	144.897	1.36718	0.553939	2.4681	0.0135832	0.436916	Ups	19	34560931	34566131	+	Ifit3	interferon-induced protein with tetratricopeptide repeats 3 [Source:MGI Symbol%3BAcc:MGI:1101055]	GO:0035457:cellular response to interferon-alpha;	-	-	-	-
ENSMUSG00000085933	6113	28	0.26	73	0.91	8	0.06	0	0	10	0.06	8	0.06	25.7995	3.3421	1.35437	2.46765	0.0136004	0.436916	Ups	4	106356010	106397743	-	Tmem61	transmembrane protein 61 [Source:MGI Symbol%3BAcc:MGI:3041156]	-	GO:0016021:integral component of membrane;	-	-	-
ENSMUSG00000084800	575	0	0	0	0	1	0.09	21	2.3	6	0.4	16	1.21	7.21784	-5.13627	2.08233	-2.4666	0.0136403	0.436916	Down	11	51929677	51930298	-	Gm12205	predicted gene 12205 [Source:MGI Symbol%3BAcc:MGI:3650261]	-	-	-	-	-
ENSMUSG00000095687	3343	273	4.55	224	5.08	213	3.14	69	1.3	111	1.27	221	2.88	192.45	1.20954	0.490772	2.46457	0.0137178	0.436916	Ups	17	8334277	8366929	-	Rnaset2a	ribonuclease T2A [Source:MGI Symbol%3BAcc:MGI:1915445]	-	GO:0043202:lysosomal lumen;	GO:0033897:ribonuclease T2 activity;GO:0003723:RNA binding;	K01166	-
ENSMUSG00000033192	3388	156	2.57	144	3.22	276	4.02	85	1.58	134	1.51	120	1.54	152.706	1.09654	0.44502	2.46403	0.0137384	0.436916	Ups	8	93581967	93645907	+	Lpcat2	lysophosphatidylcholine acyltransferase 2 [Source:MGI Symbol%3BAcc:MGI:3606214]	GO:0061024:membrane organization;GO:0036151:phosphatidylcholine acyl-chain remodeling;GO:0006663:platelet activating factor biosynthetic process;	GO:0005789:endoplasmic reticulum membrane;GO:0005795:Golgi stack;GO:0016021:integral component of membrane;GO:0005811:lipid droplet;	GO:0003841:1-acylglycerol-3-phosphate O-acyltransferase activity;GO:0047184:1-acylglycerophosphocholine O-acyltransferase activity;GO:0047192:1-alkylglycerophosphocholine O-acetyltransferase activity;GO:0005509:calcium ion binding;	K13510	ko00564 Glycerophospholipid metabolism;ko00565 Ether lipid metabolism;ko01100 Metabolic pathways;;
ENSMUSG00000086824	1247	5	0.22	72	4.38	3	0.12	0	0	2	0.06	6	0.21	19.5125	4.03636	1.63821	2.46389	0.0137437	0.436916	Ups	18	70102748	70105437	+	4930448D08Rik	RIKEN cDNA 4930448D08 gene [Source:MGI Symbol%3BAcc:MGI:1921921]	-	-	-	-	-
ENSMUSG00000097925	2141	0	0	0	0	5	0.12	23	0.68	1	0.02	86	1.75	18.0324	-4.4319	1.79879	-2.46383	0.0137462	0.436916	Down	1	189565338	189568817	-	Gm26574	predicted gene%2C 26574 [Source:MGI Symbol%3BAcc:MGI:5477068]	-	-	-	-	-
ENSMUSG00000050772	2422	36	0.83	0	0	1	0.02	0	0	0	0	0	0	6.60982	6.36231	2.58366	2.46252	0.0137964	NA	Ups	2	87260619	87266967	+	Olfr1124	olfactory receptor 1124 [Source:MGI Symbol%3BAcc:MGI:3030958]	-	GO:0016021:integral component of membrane;GO:0005886:plasma membrane;	GO:0004930:G protein-coupled receptor activity;GO:0004984:olfactory receptor activity;	K04257	ko04740 Olfactory transduction;;
ENSMUSG00000042498	3740	28	0.42	97	1.97	56	0.74	14	0.24	32	0.33	9	0.1	44.0086	2.27456	0.923896	2.46192	0.0138195	0.437206	Ups	X	138381116	138455331	+	Radx	RPA1 related single stranded DNA binding protein%2C X-linked [Source:MGI Symbol%3BAcc:MGI:2147848]	GO:2000042:negative regulation of double-strand break repair via homologous recombination;	GO:0016607:nuclear speck;GO:0005657:replication fork;	GO:0003697:single-stranded DNA binding;	-	-
ENSMUSG00000049107	1714	12	0.39	57	2.52	1	0.03	0	0	6	0.13	0	0	16.4574	4.50242	1.83195	2.45772	0.013982	0.437206	Ups	6	126078375	126143873	-	Ntf3	neurotrophin 3 [Source:MGI Symbol%3BAcc:MGI:97380]	GO:0090630:activation of GTPase activity;GO:0000187:activation of MAPK activity;GO:0032148:activation of protein kinase B activity;GO:0050930:induction of positive chemotaxis;GO:0050732:negative regulation of peptidyl-tyrosine phosphorylation;GO:2000251:positive regulation of actin cytoskeleton reorganization;GO:0030335:positive regulation of cell migration;GO:0008284:positive regulation of cell …	GO:0005576:extracellular region;GO:0016021:integral component of membrane;	GO:0042056:chemoattractant activity;GO:0008083:growth factor activity;GO:0005165:neurotrophin receptor binding;	K04356	ko04010 MAPK signaling pathway;ko04014 Ras signaling pathway;ko04151 PI3K-Akt signaling pathway;ko04722 Neurotrophin signaling pathway;;
ENSMUSG00000047747	17242	130	0.42	198	0.87	110	0.31	54	0.2	115	0.25	71	0.18	120.33	1.37482	0.559809	2.45588	0.0140542	0.437206	Ups	8	83589985	83817897	+	Rnf150	ring finger protein 150 [Source:MGI Symbol%3BAcc:MGI:2443860]	-	GO:0016021:integral component of membrane;	GO:0046872:metal ion binding;	K15701	-
ENSMUSG00000090942	3297	133	2.25	64	1.47	41	0.61	24	0.46	37	0.43	22	0.29	57.1436	1.92751	0.785137	2.455	0.0140884	0.437206	Ups	18	60426452	60436088	+	F830016B08Rik	RIKEN cDNA F830016B08 gene [Source:MGI Symbol%3BAcc:MGI:3588218]	-	GO:0016020:membrane;	GO:0005525:GTP binding;	-	-
ENSMUSG00000013338	6896	0	0	0	0	1	0.01	0	0	2	0.01	70	0.44	10.7338	-5.72499	2.33451	-2.45233	0.0141933	0.437206	Down	2	155861059	155894867	-	Fer1l4	fer-1-like 4 (C. elegans) [Source:MGI Symbol%3BAcc:MGI:1921812]	-	GO:0016021:integral component of membrane;	GO:0046872:metal ion binding;	-	-
ENSMUSG00000015401	1544	12	0.43	86	4.22	0	0	0	0	1	0.02	7	0.2	23.6682	4.28708	1.74883	2.4514	0.01423	0.437206	Ups	X	162871826	162901856	+	Cltrn	collectrin%2C amino acid transport regulator [Source:MGI Symbol%3BAcc:MGI:1926234]	GO:0051957:positive regulation of amino acid transport;	GO:0031526:brush border membrane;GO:0016021:integral component of membrane;	GO:0042803:protein homodimerization activity;	-	-
ENSMUSG00000110240	1109	0	0	35	2.39	0	0	0	0	0	0	0	0	8.2903	6.68167	2.72584	2.45123	0.0142369	0.437206	Ups	7	45772776	45779992	+	Gm45486	predicted gene 45486 [Source:MGI Symbol%3BAcc:MGI:5791322]	-	-	-	-	-
ENSMUSG00000024669	4928	29	0.33	103	1.58	3	0.03	0	0	10	0.08	12	0.11	32.9178	3.37119	1.37531	2.45122	0.0142373	0.437206	Ups	19	10694480	10716366	-	Cd5	CD5 antigen [Source:MGI Symbol%3BAcc:MGI:88340]	GO:0097190:apoptotic signaling pathway;GO:0031295:T cell costimulation;	GO:0009897:external side of plasma membrane;GO:0016021:integral component of membrane;	GO:0005044:scavenger receptor activity;	K06455	ko04640 Hematopoietic cell lineage;;
ENSMUSG00000024787	2293	123	2.99	24	0.79	241	5.18	226	6.19	467	7.77	450	8.55	225.231	-1.31567	0.536939	-2.45032	0.0142729	0.437206	Down	19	6169429	6178334	-	Snx15	sorting nexin 15 [Source:MGI Symbol%3BAcc:MGI:1916274]	-	GO:0005829:cytosol;GO:0005730:nucleolus;GO:0005886:plasma membrane;	GO:0035091:phosphatidylinositol binding;	K17927	-
ENSMUSG00000021553	7902	0	0	53	0.51	2	0.01	0	0	0	0	2	0.01	13.1538	5.43844	2.22039	2.44932	0.0143128	0.437206	Ups	13	58693213	58758691	-	Slc28a3	solute carrier family 28 (sodium-coupled nucleoside transporter)%2C member 3 [Source:MGI Symbol%3BAcc:MGI:2137361]	GO:0015860:purine nucleoside transmembrane transport;	GO:0031526:brush border membrane;GO:0005887:integral component of plasma membrane;	GO:0015390:purine-specific nucleoside:sodium symporter activity;GO:0015389:pyrimidine- and adenine-specific:sodium symporter activity;GO:0015213:uridine transmembrane transporter activity;GO:0005337:nucleoside transmembrane transporter activity;	K11536	-
ENSMUSG00000039167	5704	53	0.52	329	4.37	186	1.61	43	0.47	117	0.78	116	0.89	153.851	1.59532	0.651477	2.44877	0.0143345	0.437206	Ups	3	151143524	151250723	+	Adgrl4	adhesion G protein-coupled receptor L4 [Source:MGI Symbol%3BAcc:MGI:2655562]	GO:0007166:cell surface receptor signaling pathway;	GO:0016021:integral component of membrane;GO:0005886:plasma membrane;	GO:0005509:calcium ion binding;GO:0004930:G protein-coupled receptor activity;	K04595	-
ENSMUSG00000112160	2726	166	3.4	231	6.43	169	3.06	92	2.12	158	2.21	96	1.53	159.257	1.16332	0.475135	2.44841	0.014349	0.437206	Ups	10	81919187	81947050	+	BC024063	cDNA sequence BC024063 [Source:MGI Symbol%3BAcc:MGI:2670978]	-	-	-	K09228	-
ENSMUSG00000035200	3723	0	0	146	2.97	13	0.17	0	0	19	0.19	3	0.04	39.0643	3.83183	1.56748	2.44457	0.0145023	0.441005	Ups	9	54935438	54956063	-	Chrnb4	cholinergic receptor%2C nicotinic%2C beta polypeptide 4 [Source:MGI Symbol%3BAcc:MGI:87892]	-	GO:0016021:integral component of membrane;GO:0045211:postsynaptic membrane;	GO:0022848:acetylcholine-gated cation-selective channel activity;GO:0004888:transmembrane signaling receptor activity;	K04815	ko04080 Neuroactive ligand-receptor interaction;ko04725 Cholinergic synapse;;
ENSMUSG00000042109	4623	329	3.97	127	2.08	456	4.87	236	3.21	1347	11.12	893	8.42	482.319	-1.03169	0.422426	-2.4423	0.0145941	0.44182	Down	15	81820960	81835142	+	Csdc2	cold shock domain containing C2%2C RNA binding [Source:MGI Symbol%3BAcc:MGI:2146027]	-	-	-	-	-
ENSMUSG00000104114	2384	0	0	50	1.59	1	0.02	0	0	2	0.03	0	0	12.2123	5.59026	2.2894	2.4418	0.014614	0.44182	Ups	1	89411160	89413543	+	Gm37297	predicted gene%2C 37297 [Source:MGI Symbol%3BAcc:MGI:5610525]	-	-	-	-	-
ENSMUSG00000083577	186	11	3.3	44	17.94	5	1.33	0	0	2	0.41	4	0.94	13.9642	3.98929	1.63436	2.44089	0.014651	0.44182	Ups	3	98753655	98753840	-	Gm12432	predicted gene 12432 [Source:MGI Symbol%3BAcc:MGI:3649670]	-	-	-	-	-
ENSMUSG00000030159	5103	90	0.98	19	0.28	91	0.88	9	0.11	35	0.26	12	0.1	41.7777	2.22889	0.91358	2.43973	0.0146983	0.44182	Ups	6	129374260	129386298	+	Clec1b	C-type lectin domain family 1%2C member b [Source:MGI Symbol%3BAcc:MGI:1913287]	-	GO:0016021:integral component of membrane;	GO:0030246:carbohydrate binding;	K10070	ko04625 C-type lectin receptor signaling pathway;;
ENSMUSG00000105303	584	0	0	0	0	0	0	12	1.29	13	0.85	7	0.52	4.7598	-5.53112	2.26763	-2.43916	0.0147213	NA	Down	5	109621262	109621845	+	Gm18555	predicted gene%2C 18555 [Source:MGI Symbol%3BAcc:MGI:5010740]	-	-	-	-	-
ENSMUSG00000114585	2707	15	0.31	39	1.09	4	0.07	0	0	3	0.04	3	0.05	13.3061	3.97519	1.6309	2.43743	0.0147922	0.443635	Ups	13	41640606	41698043	+	Gm32401	predicted gene%2C 32401 [Source:MGI Symbol%3BAcc:MGI:5591560]	-	-	-	-	-
ENSMUSG00000018907	2826	0	0	62	1.66	3	0.05	0	0	1	0.01	3	0.05	15.6941	4.75058	1.95643	2.42819	0.0151745	0.446058	Ups	11	70206436	70213454	-	Alox12e	arachidonate lipoxygenase%2C epidermal [Source:MGI Symbol%3BAcc:MGI:1274790]	-	GO:0005737:cytoplasm;	GO:0005506:iron ion binding;GO:0016702:oxidoreductase activity, acting on single donors with incorporation of molecular oxygen, incorporation of two atoms of oxygen;	K00458	ko00590 Arachidonic acid metabolism;ko01100 Metabolic pathways;ko01523 Antifolate resistance;ko04726 Serotonergic synapse;ko04750 Inflammatory mediator regulation of TRP channels;;
ENSMUSG00000116962	1099	59	2.99	0	0	0	0	0	0	0	0	1	0.04	10.7319	6.07907	2.50401	2.42774	0.0151934	0.446058	Ups	16	62421746	62422844	+	Gm19000	predicted gene%2C 19000 [Source:MGI Symbol%3BAcc:MGI:5011185]	-	-	-	-	-
ENSMUSG00000035208	4091	164	2.24	179	3.32	70	0.84	70	1.08	65	0.61	55	0.59	111.137	1.52512	0.6284	2.42699	0.0152247	0.446058	Ups	11	82892984	82911636	-	Slfn8	schlafen 8 [Source:MGI Symbol%3BAcc:MGI:2672859]	GO:0051607:defense response to virus;GO:0016075:rRNA catabolic process;GO:0016078:tRNA catabolic process;	GO:0005737:cytoplasm;	GO:0005524:ATP binding;GO:0000049:tRNA binding;GO:0004521:endoribonuclease activity;	-	-
ENSMUSG00000047031	10102	0	0	34	0.26	0	0	0	0	0	0	0	0	8.05343	6.63973	2.73591	2.42689	0.0152291	0.446058	Ups	7	10241325	10292412	-	Vmn1r68	vomeronasal 1 receptor 68 [Source:MGI Symbol%3BAcc:MGI:3648262]	GO:0019236:response to pheromone;	GO:0016021:integral component of membrane;GO:0005886:plasma membrane;	GO:0016503:pheromone receptor activity;	K04614	-
ENSMUSG00000084300	225	0	0	34	11.46	0	0	0	0	0	0	0	0	8.05343	6.63973	2.73591	2.42689	0.0152291	0.446058	Ups	X	79709919	79710143	+	Gm6954	predicted pseudogene 6954 [Source:MGI Symbol%3BAcc:MGI:3648228]	-	-	-	-	-
ENSMUSG00000106274	469	0	0	34	5.5	0	0	0	0	0	0	0	0	8.05343	6.63973	2.73591	2.42689	0.0152291	0.446058	Ups	5	10718042	10718510	-	Gm42828	predicted gene 42828 [Source:MGI Symbol%3BAcc:MGI:5662965]	-	-	-	-	-
ENSMUSG00000111908	160	0	0	34	16.11	0	0	0	0	0	0	0	0	8.05343	6.63973	2.73591	2.42689	0.0152291	0.446058	Ups	10	67184582	67184741	-	Gm47516	predicted gene%2C 47516 [Source:MGI Symbol%3BAcc:MGI:6096511]	-	-	-	-	-
ENSMUSG00000085788	2447	4	0.09	40	1.24	4	0.08	0	0	2	0.03	2	0.04	11.313	4.3351	1.78683	2.42614	0.0152606	0.446058	Ups	13	21624641	21630104	+	4930470G03Rik	RIKEN cDNA 4930470G03 gene [Source:MGI Symbol%3BAcc:MGI:1922171]	-	-	-	-	-
ENSMUSG00000048834	4765	0	0	0	0	0	0	10	0.13	9	0.07	12	0.11	4.68049	-5.50677	2.27028	-2.42559	0.0152834	NA	Down	11	16207724	16377310	+	Vstm2a	V-set and transmembrane domain containing 2A [Source:MGI Symbol%3BAcc:MGI:2384826]	-	GO:0016021:integral component of membrane;	-	-	-
ENSMUSG00000056498	4738	109	1.28	116	1.86	30	0.31	0	0	30	0.24	37	0.34	60.3223	2.5502	1.05179	2.42463	0.0153238	0.446058	Ups	3	84573499	84611882	+	Tmem154	transmembrane protein 154 [Source:MGI Symbol%3BAcc:MGI:2444725]	-	GO:0016021:integral component of membrane;	-	-	-
ENSMUSG00000090222	2556	66	1.44	315	9.34	104	2.01	70	1.72	96	1.43	63	1.07	135.485	1.61907	0.667784	2.42455	0.0153275	0.446058	Ups	1	173604095	173625836	-	Ifi203-ps	interferon activated gene 203%2C pseudogene [Source:MGI Symbol%3BAcc:MGI:3840117]	-	-	-	-	-
ENSMUSG00000044229	5911	193	1.82	191	2.45	101	0.84	54	0.57	139	0.9	86	0.63	133.434	1.31077	0.542549	2.41595	0.0156943	0.45218	Ups	9	48073321	48311325	+	Nxpe4	neurexophilin and PC-esterase domain family%2C member 4 [Source:MGI Symbol%3BAcc:MGI:1924792]	-	-	-	-	-
ENSMUSG00000060568	6325	129	1.14	196	2.35	90	0.7	52	0.52	81	0.49	81	0.56	114.042	1.43115	0.592473	2.41556	0.015711	0.45218	Ups	1	166828986	166918871	+	Fam78b	family with sequence similarity 78%2C member B [Source:MGI Symbol%3BAcc:MGI:2443050]	-	-	-	-	-
ENSMUSG00000110291	114	0	0	0	0	0	0	0	0	18	6.02	30	11.47	6.39671	-5.96294	2.46863	-2.41549	0.0157142	NA	Down	16	23807232	23807345	+	Gm37419	predicted gene%2C 37419 [Source:MGI Symbol%3BAcc:MGI:5610647]	-	-	-	-	-
ENSMUSG00000099681	3708	155	2.33	400	8.18	168	2.23	59	1	170	1.75	193	2.27	206.471	1.33739	0.554532	2.41175	0.0158761	0.45272	Ups	11	105068552	105072259	-	1700052K11Rik	RIKEN cDNA 1700052K11 gene [Source:MGI Symbol%3BAcc:MGI:1920681]	-	-	-	-	-
ENSMUSG00000082101	3706	284	4.27	338	6.92	545	7.25	162	2.75	509	5.24	100	1.18	315.069	1.07473	0.445942	2.41002	0.0159516	0.45272	Ups	11	83165936	83177552	-	Slfn14	schlafen 14 [Source:MGI Symbol%3BAcc:MGI:2684866]	GO:0006402:mRNA catabolic process;GO:0016075:rRNA catabolic process;	GO:0005634:nucleus;	GO:0004521:endoribonuclease activity;GO:0043022:ribosome binding;	-	-
ENSMUSG00000071491	6550	0	0	26	0.3	1	0.01	0	0	0	0	0	0	6.31039	6.28573	2.61018	2.40816	0.0160332	NA	Ups	13	22984799	22993852	-	Vmn1r209	vomeronasal 1 receptor 209 [Source:MGI Symbol%3BAcc:MGI:3650395]	GO:0019236:response to pheromone;	GO:0016021:integral component of membrane;GO:0005886:plasma membrane;	GO:0016503:pheromone receptor activity;	K04614	-
ENSMUSG00000053964	2315	90	2.17	109	3.57	261	5.56	228	6.19	601	9.91	372	7	245.87	-1.00833	0.418851	-2.40738	0.0160674	0.45272	Down	7	28533279	28541133	+	Lgals4	lectin%2C galactose binding%2C soluble 4 [Source:MGI Symbol%3BAcc:MGI:107536]	-	GO:0005615:extracellular space;	GO:0030246:carbohydrate binding;GO:0016936:galactoside binding;	K10091	-
ENSMUSG00000107714	1067	0	0	0	0	5	0.23	40	2.36	26	0.93	18	0.74	13.9534	-4.03232	1.67693	-2.40458	0.0161911	0.45272	Down	6	107158167	107253699	-	Gm34933	predicted gene%2C 34933 [Source:MGI Symbol%3BAcc:MGI:5594092]	-	-	-	-	-
ENSMUSG00000103482	1809	0	0	75	3.14	3	0.08	0	0	2	0.04	4	0.1	19.03	4.46603	1.85752	2.4043	0.0162035	0.45272	Ups	1	32512838	32514646	+	Gm37999	predicted gene%2C 37999 [Source:MGI Symbol%3BAcc:MGI:5611227]	-	-	-	-	-
ENSMUSG00000109634	408	0	0	66	12.27	22	2.66	0	0	1	0.09	6	0.64	19.9715	4.23826	1.76386	2.40283	0.0162689	0.45272	Ups	7	46699637	46700044	-	Gm45474	predicted gene 45474 [Source:MGI Symbol%3BAcc:MGI:5791310]	-	-	-	-	-
ENSMUSG00000082135	1548	0	0	33	1.62	0	0	0	0	0	0	0	0	7.81656	6.59654	2.74625	2.40202	0.016305	0.45272	Ups	X	136539631	136543065	-	Gm14988	predicted gene 14988 [Source:MGI Symbol%3BAcc:MGI:3705327]	-	-	-	-	-
ENSMUSG00000097266	2144	0	0	33	1.17	0	0	0	0	0	0	0	0	7.81656	6.59654	2.74625	2.40202	0.016305	0.45272	Ups	7	19032185	19034695	-	Gm26802	predicted gene%2C 26802 [Source:MGI Symbol%3BAcc:MGI:5477296]	-	-	-	-	-
ENSMUSG00000102788	2996	0	0	33	0.84	0	0	0	0	0	0	0	0	7.81656	6.59654	2.74625	2.40202	0.016305	0.45272	Ups	1	110885561	110888556	-	Gm38255	predicted gene%2C 38255 [Source:MGI Symbol%3BAcc:MGI:5611483]	-	-	-	-	-
ENSMUSG00000106532	566	0	0	33	4.42	0	0	0	0	0	0	0	0	7.81656	6.59654	2.74625	2.40202	0.016305	0.45272	Ups	5	6798892	6799457	-	Gm5714	predicted gene 5714 [Source:MGI Symbol%3BAcc:MGI:3645857]	-	-	-	-	-
ENSMUSG00000108478	4489	0	0	33	0.56	0	0	0	0	0	0	0	0	7.81656	6.59654	2.74625	2.40202	0.016305	0.45272	Ups	7	133697519	133702007	-	Gm19514	predicted gene%2C 19514 [Source:MGI Symbol%3BAcc:MGI:5011699]	-	-	-	-	-
ENSMUSG00000011118	3434	0	0	0	0	1	0.01	31	0.57	0	0	20	0.25	9.08489	-5.47535	2.28139	-2.40001	0.0163948	0.45272	Down	9	37571198	37580531	-	Panx3	pannexin 3 [Source:MGI Symbol%3BAcc:MGI:1918881]	GO:0006812:cation transport;GO:0007267:cell-cell signaling;GO:0032732:positive regulation of interleukin-1 production;	GO:0005921:gap junction;GO:0016021:integral component of membrane;GO:0005886:plasma membrane;	GO:0022829:wide pore channel activity;GO:0015267:channel activity;	K03443	ko04621 NOD-like receptor signaling pathway;;
ENSMUSG00000057315	8792	199	1.26	324	2.79	226	1.27	113	0.81	214	0.93	176	0.87	217.834	1.0429	0.434804	2.39855	0.0164603	0.45272	Ups	5	102629257	103045803	+	Arhgap24	Rho GTPase activating protein 24 [Source:MGI Symbol%3BAcc:MGI:1922647]	GO:0007165:signal transduction;GO:0043547:positive regulation of GTPase activity;	-	GO:0005096:GTPase activator activity;	-	-
ENSMUSG00000109709	3890	0	0	44	0.86	0	0	0	0	1	0.01	0	0	10.5307	6.05023	2.52275	2.39827	0.0164729	0.45272	Ups	8	92255463	92259352	-	Gm45290	predicted gene 45290 [Source:MGI Symbol%3BAcc:MGI:5791126]	-	-	-	-	-
ENSMUSG00000038576	3858	116	1.68	103	2.02	394	5.04	312	5.08	1099	10.87	321	3.63	332.023	-1.10959	0.462811	-2.3975	0.0165073	0.452984	Down	1	182591425	182724156	+	Susd4	sushi domain containing 4 [Source:MGI Symbol%3BAcc:MGI:2138351]	GO:0030449:regulation of complement activation;	GO:0016021:integral component of membrane;	-	-	-
ENSMUSG00000039518	2678	16	0.33	178	5.04	26	0.48	12	0.28	12	0.17	35	0.57	57.7783	2.47545	1.03297	2.39645	0.0165549	0.45361	Ups	17	35863025	35868077	+	Cdsn	corneodesmosin [Source:MGI Symbol%3BAcc:MGI:3505689]	GO:0043589:skin morphogenesis;	GO:0005576:extracellular region;	-	-	-
ENSMUSG00000020101	5014	145	1.61	250	3.78	106	1.04	23	0.29	137	1.04	108	0.94	136.626	1.51312	0.632347	2.39287	0.0167172	0.455632	Ups	10	60182630	60208463	+	Vsir	V-set immunoregulatory receptor [Source:MGI Symbol%3BAcc:MGI:1921298]	GO:0050776:regulation of immune response;	GO:0016021:integral component of membrane;	-	-	-
ENSMUSG00000087107	3029	83	1.53	63	1.58	43	0.7	0	0	19	0.24	26	0.37	42.2556	2.60614	1.09224	2.38606	0.0170302	0.459342	Ups	11	83114402	83117430	+	AI662270	expressed sequence AI662270 [Source:MGI Symbol%3BAcc:MGI:2144254]	-	-	-	-	-
ENSMUSG00000032121	2619	264	5.62	337	9.76	218	4.11	112	2.69	291	4.24	177	2.94	239.676	1.00883	0.42282	2.38596	0.0170347	0.459342	Ups	9	37119519	37135996	+	Tmem218	transmembrane protein 218 [Source:MGI Symbol%3BAcc:MGI:1913529]	-	GO:0005929:cilium;GO:0016021:integral component of membrane;	-	-	-
ENSMUSG00000106927	2479	8	0.18	107	3.27	21	0.42	0	0	18	0.28	9	0.16	33.2565	3.15989	1.32444	2.38583	0.0170406	0.459342	Ups	5	150520527	150523005	-	Gm43598	predicted gene 43598 [Source:MGI Symbol%3BAcc:MGI:5663735]	-	-	-	-	-
ENSMUSG00000056752	15949	38	0.13	209	0.99	44	0.14	26	0.1	63	0.15	26	0.07	78.704	1.99771	0.837552	2.38518	0.0170706	0.459474	Ups	11	65722108	66059377	-	Dnah9	dynein%2C axonemal%2C heavy chain 9 [Source:MGI Symbol%3BAcc:MGI:1289279]	GO:0003341:cilium movement;	GO:0097729:9+2 motile cilium;GO:0120135:distal portion of axoneme;GO:0005874:microtubule;GO:0036157:outer dynein arm;GO:0005929:cilium;GO:0005737:cytoplasm;GO:0030286:dynein complex;	GO:0005524:ATP binding;GO:0008569:ATP-dependent microtubule motor activity, minus-end-directed;	K10408	ko05016 Huntington's disease;;
ENSMUSG00000112229	2142	0	0	91	3.22	12	0.28	0	0	10	0.18	2	0.04	24.7594	4.0318	1.69269	2.38189	0.0172239	0.460809	Ups	10	61282681	61286496	-	Gm48086	predicted gene%2C 48086 [Source:MGI Symbol%3BAcc:MGI:6097426]	-	-	-	-	-
ENSMUSG00000065822	148	0	0	43	22.03	0	0	0	0	0	0	1	0.29	10.3333	6.01696	2.52806	2.38007	0.0173091	0.460809	Ups	7	99131992	99132139	-	Snord15a	small nucleolar RNA%2C C/D box 15A [Source:MGI Symbol%3BAcc:MGI:3645887]	-	-	-	-	-
ENSMUSG00000070677	2565	57	1.24	176	5.2	38	0.73	3	0.07	67	1	29	0.49	69.8325	2.23142	0.937676	2.37974	0.0173249	0.460809	Ups	5	95604665	95633446	+	Pramel48	PRAME like 48 [Source:MGI Symbol%3BAcc:MGI:1261918]	-	-	-	-	-
ENSMUSG00000000182	1814	30	0.92	0	0	2	0.05	0	0	0	0	0	0	5.68537	6.1454	2.58522	2.37713	0.0174481	NA	Ups	6	127049865	127058371	+	Fgf23	fibroblast growth factor 23 [Source:MGI Symbol%3BAcc:MGI:1891427]	GO:0008543:fibroblast growth factor receptor signaling pathway;	GO:0005576:extracellular region;	GO:0005104:fibroblast growth factor receptor binding;GO:0008083:growth factor activity;	K04358	ko04010 MAPK signaling pathway;ko04014 Ras signaling pathway;ko04015 Rap1 signaling pathway;ko04151 PI3K-Akt signaling pathway;ko04810 Regulation of actin cytoskeleton;ko05200 Pathways in cancer;ko05218 Melanoma;ko05224 Breast cancer;ko05226 Gastric cancer;;
ENSMUSG00000106168	849	0	0	32	2.86	0	0	0	0	0	0	0	0	7.5797	6.55202	2.75689	2.3766	0.0174732	0.460809	Ups	3	38668396	38669707	+	Gm43538	predicted gene 43538 [Source:MGI Symbol%3BAcc:MGI:5663675]	-	-	-	-	-
ENSMUSG00000117270	1948	0	0	32	1.25	0	0	0	0	0	0	0	0	7.5797	6.55202	2.75689	2.3766	0.0174732	0.460809	Ups	16	95898404	95916062	+	Gm49953	predicted gene%2C 49953 [Source:MGI Symbol%3BAcc:MGI:6270673]	-	-	-	-	-
ENSMUSG00000027834	7286	347	2.66	360	3.75	223	1.51	220	1.9	198	1.04	170	1.02	270.441	1.02781	0.432868	2.37441	0.0175771	0.461282	Ups	3	75464854	75550802	+	Serpini1	serine (or cysteine) peptidase inhibitor%2C clade I%2C member 1 [Source:MGI Symbol%3BAcc:MGI:1194506]	-	GO:0005615:extracellular space;	-	-	-
ENSMUSG00000028750	3612	0	0	0	0	0	0	12	0.21	9	0.1	8	0.1	4.47349	-5.43999	2.29153	-2.37395	0.0175988	NA	Down	4	138452103	138473443	+	Pla2g2c	phospholipase A2%2C group IIC [Source:MGI Symbol%3BAcc:MGI:106638]	GO:0050482:arachidonic acid secretion;GO:0016042:lipid catabolic process;GO:0006644:phospholipid metabolic process;	GO:0005576:extracellular region;	GO:0005509:calcium ion binding;GO:0004623:phospholipase A2 activity;GO:0102567:phospholipase A2 activity (consuming 1,2-dipalmitoylphosphatidylcholine);GO:0102568:phospholipase A2 activity consuming 1,2-dioleoylphosphatidylethanolamine);	K01047	ko00564 Glycerophospholipid metabolism;ko00565 Ether lipid metabolism;ko00590 Arachidonic acid metabolism;ko00591 Linoleic acid metabolism;ko00592 alpha-Linolenic acid metabolism;ko01100 Metabolic pathways;ko04014 Ras signaling pathway;ko04270 Vascular smooth muscle contraction;ko04972 Pancreatic secretion;ko04975 Fat digestion and absorption;;
ENSMUSG00000045991	16234	19	0.07	51	0.24	450	1.37	32	0.12	2	0	64	0.17	99.6926	2.40958	1.01594	2.37178	0.0177028	0.461282	Ups	18	64473091	64534058	+	Onecut2	one cut domain%2C family member 2 [Source:MGI Symbol%3BAcc:MGI:1891408]	GO:0009653:anatomical structure morphogenesis;GO:0045165:cell fate commitment;GO:0060271:cilium assembly;GO:0031018:endocrine pancreas development;GO:0002064:epithelial cell development;GO:0001889:liver development;GO:0030512:negative regulation of transforming growth factor beta receptor signaling pathway;GO:0048935:peripheral nervous system neuron development;GO:0030335:positive regulation of c…	GO:0015629:actin cytoskeleton;GO:0005654:nucleoplasm;	GO:0001228:DNA-binding transcription activator activity, RNA polymerase II-specific;GO:0000978:RNA polymerase II proximal promoter sequence-specific DNA binding;	K08026	ko04550 Signaling pathways regulating pluripotency of stem cells;ko04950 Maturity onset diabetes of the young;;
ENSMUSG00000027971	11720	32	0.15	79	0.51	23	0.1	0	0	24	0.08	6	0.02	31.4407	2.96408	1.24992	2.37142	0.01772	0.461282	Ups	3	125197725	125522548	+	Ndst4	N-deacetylase/N-sulfotransferase (heparin glucosaminyl) 4 [Source:MGI Symbol%3BAcc:MGI:1932545]	GO:0030210:heparin biosynthetic process;GO:0015014:heparan sulfate proteoglycan biosynthetic process, polysaccharide chain biosynthetic process;	GO:0000139:Golgi membrane;GO:0016021:integral component of membrane;GO:0005794:Golgi apparatus;	GO:0015016:[heparan sulfate]-glucosamine N-sulfotransferase activity;GO:0016787:hydrolase activity;GO:0019213:deacetylase activity;	K02579	ko00534 Glycosaminoglycan biosynthesis - heparan sulfate / heparin;ko01100 Metabolic pathways;;
ENSMUSG00000002396	7133	200	1.56	53	0.56	214	1.48	232	2.04	535	2.86	429	2.62	247.243	-1.03514	0.436957	-2.36898	0.0178373	0.461282	Down	8	71823942	71832005	+	Ocel1	occludin/ELL domain containing 1 [Source:MGI Symbol%3BAcc:MGI:1924340]	GO:0050965:detection of temperature stimulus involved in sensory perception of pain;GO:0043153:entrainment of circadian clock by photoperiod;GO:0048666:neuron development;	GO:0005634:nucleus;	GO:0001227:DNA-binding transcription repressor activity, RNA polymerase II-specific;GO:0000978:RNA polymerase II proximal promoter sequence-specific DNA binding;GO:0008270:zinc ion binding;	K08549	-
ENSMUSG00000109128	545	32	3.27	0	0	1	0.09	0	0	0	0	0	0	5.89227	6.19669	2.61583	2.36892	0.0178401	NA	Ups	X	152504153	152506877	-	Gm45022	predicted gene 45022 [Source:MGI Symbol%3BAcc:MGI:5753598]	-	-	-	-	-
ENSMUSG00000109866	2722	84	1.72	257	7.16	144	2.61	40	0.92	148	2.07	81	1.3	133.584	1.44361	0.6095	2.36851	0.0178597	0.461282	Ups	8	78386320	78389041	+	Gm45714	predicted gene 45714 [Source:MGI Symbol%3BAcc:MGI:5804829]	-	-	-	-	-
ENSMUSG00000097035	688	42	3.4	36	3.97	11	0.79	0	0	7	0.39	7	0.44	19.5287	3.27191	1.38289	2.366	0.0179815	0.461282	Ups	5	107807327	107835876	-	Gm26692	predicted gene%2C 26692 [Source:MGI Symbol%3BAcc:MGI:5477186]	-	-	-	-	-
ENSMUSG00000041138	2595	41	0.88	0	0	0	0	0	0	0	0	0	0	7.35487	6.5159	2.75435	2.36568	0.017997	0.461282	Ups	13	19829248	19881964	-	Nme8	NME/NM23 family member 8 [Source:MGI Symbol%3BAcc:MGI:1920662]	GO:0034614:cellular response to reactive oxygen species;GO:0060271:cilium assembly;GO:0030317:flagellated sperm motility;	GO:0005829:cytosol;GO:0016607:nuclear speck;GO:0036157:outer dynein arm;GO:0097598:sperm cytoplasmic droplet;GO:0097225:sperm midpiece;GO:0097228:sperm principal piece;	GO:0008017:microtubule binding;	-	-
ENSMUSG00000029682	2217	17	0.43	83	2.84	3	0.07	0	0	13	0.22	4	0.08	25.1691	3.48928	1.47511	2.36543	0.0180092	0.461282	Ups	6	24791187	24801047	+	Spam1	sperm adhesion molecule 1 [Source:MGI Symbol%3BAcc:MGI:109335]	GO:0005975:carbohydrate metabolic process;GO:0007342:fusion of sperm to egg plasma membrane involved in single fertilization;	GO:0005886:plasma membrane;	GO:0004415:hyalurononglucosaminidase activity;	K01197	ko00531 Glycosaminoglycan degradation;ko01100 Metabolic pathways;;
ENSMUSG00000110532	178	5	1.57	90	38.34	4	1.11	2	0.71	9	1.93	6	1.47	25.0734	3.32178	1.40667	2.36146	0.0182033	0.461282	Ups	8	73284875	73285052	+	Gm35857	predicted gene%2C 35857 [Source:MGI Symbol%3BAcc:MGI:5595016]	-	-	-	-	-
ENSMUSG00000068037	2620	11	0.23	78	2.26	9	0.17	0	0	13	0.19	4	0.07	23.8197	3.40065	1.44008	2.36143	0.0182045	0.461282	Ups	17	13059966	13087030	-	Mas1	MAS1 oncogene [Source:MGI Symbol%3BAcc:MGI:96918]	GO:0007250:activation of NF-kappaB-inducing kinase activity;GO:0070528:protein kinase C signaling;GO:0050727:regulation of inflammatory response;	GO:0016021:integral component of membrane;GO:0005886:plasma membrane;	GO:0001595:angiotensin receptor activity;GO:0042277:peptide binding;GO:0004930:G protein-coupled receptor activity;	K04303	ko04080 Neuroactive ligand-receptor interaction;ko04614 Renin-angiotensin system;;
ENSMUSG00000101249	492	695	78.79	565	87.07	1144	114.7	1843	235.45	1320	102.37	6933	613.96	1957.18	-1.81867	0.770259	-2.36111	0.0182203	0.461282	Down	1	24654787	24655278	-	Gm29216	predicted gene 29216 [Source:MGI Symbol%3BAcc:MGI:5579922]	-	-	-	-	-
ENSMUSG00000028071	5939	34	0.32	42	0.54	20	0.17	0	0	9	0.06	8	0.06	21.247	3.1113	1.31894	2.35894	0.0183274	0.461282	Ups	3	87754062	87763029	+	Sh2d2a	SH2 domain containing 2A [Source:MGI Symbol%3BAcc:MGI:1351596]	-	-	-	K08273	ko04370 VEGF signaling pathway;;
ENSMUSG00000102365	2463	48	1.09	66	2.03	2	0.04	0	0	1	0.02	13	0.23	26.5809	3.58712	1.52298	2.35533	0.0185062	0.461282	Ups	1	138888179	138890641	-	Gm37045	predicted gene%2C 37045 [Source:MGI Symbol%3BAcc:MGI:5610273]	-	-	-	-	-
ENSMUSG00000047370	492	98	11.11	43	6.63	254	25.47	99	12.65	624	48.39	538	47.64	232.836	-1.32409	0.562238	-2.35503	0.0185215	0.461282	Down	7	59805357	59805848	+	Gm7367	predicted pseudogene 7367 [Source:MGI Symbol%3BAcc:MGI:3646404]	-	-	-	-	-
ENSMUSG00000105283	489	73	8.33	421	65.28	92	9.28	85	10.93	93	7.26	103	9.18	168.513	1.60207	0.680786	2.35327	0.018609	0.461282	Ups	5	97058200	97070034	-	Gm33370	predicted gene%2C 33370 [Source:MGI Symbol%3BAcc:MGI:5592529]	-	-	-	-	-
ENSMUSG00000118280	653	0	0	0	0	0	0	11	1.06	11	0.64	7	0.47	4.34998	-5.40074	2.29628	-2.35195	0.0186753	NA	Down	19	8229332	8294543	+	Gm41804	predicted gene%2C 41804 [Source:MGI Symbol%3BAcc:MGI:5624689]	-	-	-	-	-
ENSMUSG00000034855	2252	103	2.55	125	4.21	97	2.12	35	0.98	67	1.14	62	1.2	86.0156	1.43363	0.609718	2.35131	0.0187077	0.461282	Ups	5	92494497	92496748	-	Cxcl10	chemokine (C-X-C motif) ligand 10 [Source:MGI Symbol%3BAcc:MGI:1352450]	GO:0007189:adenylate cyclase-activating G protein-coupled receptor signaling pathway;GO:0061844:antimicrobial humoral immune response mediated by antimicrobial peptide;GO:0071222:cellular response to lipopolysaccharide;GO:0098586:cellular response to virus;GO:0070098:chemokine-mediated signaling pathway;GO:0042118:endothelial cell activation;GO:0006954:inflammatory response;GO:0016525:negative re…	GO:0009897:external side of plasma membrane;GO:0005615:extracellular space;	GO:0042056:chemoattractant activity;GO:0008009:chemokine activity;GO:0045236:CXCR chemokine receptor binding;GO:0048248:CXCR3 chemokine receptor binding;GO:0008201:heparin binding;	K12671	ko04060 Cytokine-cytokine receptor interaction;ko04062 Chemokine signaling pathway;ko04620 Toll-like receptor signaling pathway;ko04622 RIG-I-like receptor signaling pathway;ko04623 Cytosolic DNA-sensing pathway;ko04657 IL-17 signaling pathway;ko04668 TNF signaling pathway;ko05164 Influenza A;;
ENSMUSG00000048498	2088	29	0.77	0	0	2	0.05	0	0	0	0	0	0	5.50599	6.09921	2.594	2.35128	0.018709	NA	Ups	11	114942743	114953003	-	Cd300e	CD300E molecule [Source:MGI Symbol%3BAcc:MGI:2387602]	-	GO:0016021:integral component of membrane;	-	K06719	-
ENSMUSG00000037221	1839	343	10.4	406	16.74	399	10.7	285	9.74	931	19.32	2035	48.21	675.616	-1.06824	0.454452	-2.35062	0.0187422	0.461282	Down	5	137594907	137599320	-	Mospd3	motile sperm domain containing 3 [Source:MGI Symbol%3BAcc:MGI:1916179]	GO:0007507:heart development;	GO:0005789:endoplasmic reticulum membrane;GO:0016021:integral component of membrane;	-	-	-
ENSMUSG00000075380	3610	0	0	31	0.65	0	0	0	0	0	0	0	0	7.34283	6.50608	2.76784	2.3506	0.0187432	0.461282	Ups	2	36815202	36818909	-	Olfr355	olfactory receptor 355 [Source:MGI Symbol%3BAcc:MGI:3030189]	-	GO:0016021:integral component of membrane;GO:0005886:plasma membrane;	GO:0004930:G protein-coupled receptor activity;GO:0004984:olfactory receptor activity;	K04257	ko04740 Olfactory transduction;;
ENSMUSG00000099702	237	0	0	31	9.92	0	0	0	0	0	0	0	0	7.34283	6.50608	2.76784	2.3506	0.0187432	0.461282	Ups	1	105172150	105172386	+	Gm29013	predicted gene 29013 [Source:MGI Symbol%3BAcc:MGI:5579719]	-	-	-	-	-
ENSMUSG00000028351	6181	0	0	53	0.65	8	0.06	0	0	4	0.02	1	0.01	14.3514	4.48513	1.90916	2.34927	0.0188102	0.461282	Ups	4	68679751	68872634	-	Brinp1	bone morphogenic protein/retinoic acid inducible neural specific 1 [Source:MGI Symbol%3BAcc:MGI:1928478]	GO:0001662:behavioral fear response;GO:0007050:cell cycle arrest;GO:0008219:cell death;GO:0071300:cellular response to retinoic acid;GO:0035640:exploration behavior;GO:0042711:maternal behavior;GO:0045930:negative regulation of mitotic cell cycle;GO:0050768:negative regulation of neurogenesis;GO:0045666:positive regulation of neuron differentiation;GO:0007614:short-term memory;GO:0035176:social b…	GO:0005737:cytoplasm;	-	-	-
ENSMUSG00000025665	5013	176	1.96	467	7.06	242	2.38	135	1.69	310	2.36	145	1.26	260.083	1.13696	0.484109	2.34857	0.0188455	0.461282	Ups	X	110297889	110447656	-	Rps6ka6	ribosomal protein S6 kinase polypeptide 6 [Source:MGI Symbol%3BAcc:MGI:1914321]	GO:0035556:intracellular signal transduction;GO:0006978:DNA damage response, signal transduction by p53 class mediator resulting in transcription of p21 class mediator;	GO:0001650:fibrillar center;GO:0005739:mitochondrion;GO:0005654:nucleoplasm;	GO:0005524:ATP binding;GO:0000287:magnesium ion binding;	K04373	ko04010 MAPK signaling pathway;ko04114 Oocyte meiosis;ko04150 mTOR signaling pathway;ko04714 Thermogenesis;ko04720 Long-term potentiation;ko04722 Neurotrophin signaling pathway;ko04914 Progesterone-mediated oocyte maturation;ko04931 Insulin resistance;;
ENSMUSG00000103309	2205	0	0	0	0	2	0.04	17	0.48	17	0.29	19	0.38	8.23791	-4.5614	1.94331	-2.34723	0.0189133	0.461282	Down	18	37938771	37940975	-	BC037039	cDNA sequence BC037039 [Source:MGI Symbol%3BAcc:MGI:3697820]	-	-	-	-	-
ENSMUSG00000071633	2254	0	0	0	0	1	0.02	41	1.14	8	0.14	0	0	8.91862	-5.44729	2.32073	-2.34723	0.0189136	0.461282	Down	19	12577338	12605615	+	Gm4952	predicted gene 4952 [Source:MGI Symbol%3BAcc:MGI:3643569]	-	GO:0005739:mitochondrion;	GO:0047961:glycine N-acyltransferase activity;	K15517	ko00360 Phenylalanine metabolism;;
ENSMUSG00000035045	8032	183	1.27	263	2.48	136	0.84	45	0.35	238	1.13	74	0.4	161.25	1.33954	0.570834	2.34663	0.0189439	0.461282	Ups	X	94755284	94976243	+	Zc3h12b	zinc finger CCCH-type containing 12B [Source:MGI Symbol%3BAcc:MGI:2442133]	GO:0090502:RNA phosphodiester bond hydrolysis, endonucleolytic;	GO:0036464:cytoplasmic ribonucleoprotein granule;GO:0005634:nucleus;	GO:0004521:endoribonuclease activity;GO:0046872:metal ion binding;GO:0003729:mRNA binding;GO:0004519:endonuclease activity;	K18668	-
ENSMUSG00000083076	519	4	0.43	1	0.15	15	1.43	102	12.35	9	0.66	38	3.19	29.4852	-2.99094	1.27538	-2.34513	0.0190204	0.461282	Down	4	79921633	79922151	-	Gm11408	predicted gene 11408 [Source:MGI Symbol%3BAcc:MGI:3651130]	-	-	-	-	-
ENSMUSG00000110289	1471	0	0	0	0	6	0.2	17	0.73	42	1.09	39	1.16	14.5216	-3.82611	1.63165	-2.34494	0.0190302	0.461282	Down	8	58103923	58105393	-	4930412F12Rik	RIKEN cDNA 4930412F12 gene [Source:MGI Symbol%3BAcc:MGI:1922099]	-	-	-	-	-
ENSMUSG00000015579	1719	0	0	0	0	0	0	22	0.8	4	0.09	2	0.05	4.96846	-5.58656	2.3849	-2.34247	0.0191564	NA	Down	17	27057638	27063983	-	Nkx2-5	NK2 homeobox 5 [Source:MGI Symbol%3BAcc:MGI:97350]	GO:0007512:adult heart development;GO:0060413:atrial septum morphogenesis;GO:0003161:cardiac conduction system development;GO:0060048:cardiac muscle contraction;GO:0030154:cell differentiation;GO:0010667:negative regulation of cardiac muscle cell apoptotic process;GO:0010832:negative regulation of myotube differentiation;GO:0000122:negative regulation of transcription by RNA polymerase II;GO:0003…	GO:0005634:nucleus;GO:0032993:protein-DNA complex;GO:0090575:RNA polymerase II transcription factor complex;	GO:0003682:chromatin binding;GO:0001228:DNA-binding transcription activator activity, RNA polymerase II-specific;GO:0000981:DNA-binding transcription factor activity, RNA polymerase II-specific;GO:0000978:RNA polymerase II proximal promoter sequence-specific DNA binding;GO:0008134:transcription factor binding;	K09345	-
ENSMUSG00000025804	2833	56	1.1	64	1.71	36	0.63	1	0.02	8	0.11	27	0.42	35.732	2.59193	1.10654	2.34237	0.0191615	0.463222	Ups	9	123762161	123768729	-	Ccr1	chemokine (C-C motif) receptor 1 [Source:MGI Symbol%3BAcc:MGI:104618]	GO:0006816:calcium ion transport;GO:0019722:calcium-mediated signaling;GO:0060326:cell chemotaxis;GO:0007267:cell-cell signaling;GO:0006887:exocytosis;GO:0006955:immune response;GO:0006954:inflammatory response;GO:0030502:negative regulation of bone mineralization;GO:0010629:negative regulation of gene expression;GO:0051928:positive regulation of calcium ion transport;GO:0007204:positive regulati…	GO:0005737:cytoplasm;GO:0009897:external side of plasma membrane;GO:0016021:integral component of membrane;	GO:0019957:C-C chemokine binding;GO:0016493:C-C chemokine receptor activity;GO:0071791:chemokine (C-C motif) ligand 5 binding;GO:0035717:chemokine (C-C motif) ligand 7 binding;GO:0004435:phosphatidylinositol phospholipase C activity;	K04176	ko04060 Cytokine-cytokine receptor interaction;ko04062 Chemokine signaling pathway;ko05167 Kaposi's sarcoma-associated herpesvirus infection;;
ENSMUSG00000040650	2189	0	0	75	2.6	5	0.11	0	0	6	0.1	2	0.04	19.472	4.23538	1.80883	2.3415	0.0192062	0.463689	Ups	7	26364652	26385862	-	Cyp2b23	cytochrome P450%2C family 2%2C subfamily b%2C polypeptide 23 [Source:MGI Symbol%3BAcc:MGI:3646735]	-	-	GO:0020037:heme binding;GO:0005506:iron ion binding;GO:0016712:oxidoreductase activity, acting on paired donors, with incorporation or reduction of molecular oxygen, reduced flavin or flavoprotein as one donor, and incorporation of one atom of oxygen;	K07412	ko00140 Steroid hormone biosynthesis;ko00590 Arachidonic acid metabolism;ko00830 Retinol metabolism;ko01100 Metabolic pathways;ko05204 Chemical carcinogenesis;;
ENSMUSG00000115834	3901	0	0	0	0	2	0.03	38	0.61	8	0.08	5	0.06	9.23294	-4.73293	2.02622	-2.33585	0.0194993	0.467294	Down	15	36690347	36695193	+	Gm10385	predicted gene 10385 [Source:MGI Symbol%3BAcc:MGI:3642705]	-	-	-	-	-
ENSMUSG00000058975	9458	0	0	54	0.43	2	0.01	0	0	3	0.01	1	0	13.5684	4.70971	2.01644	2.33566	0.0195089	0.467294	Ups	7	46045921	46088128	+	Kcnc1	potassium voltage gated channel%2C Shaw-related subfamily%2C member 1 [Source:MGI Symbol%3BAcc:MGI:96667]	GO:0051260:protein homooligomerization;GO:0034765:regulation of ion transmembrane transport;	GO:0030673:axolemma;GO:0032590:dendrite membrane;GO:0032809:neuronal cell body membrane;GO:0008076:voltage-gated potassium channel complex;	GO:0044325:ion channel binding;GO:0019894:kinesin binding;GO:0005249:voltage-gated potassium channel activity;	K04887	-
ENSMUSG00000003934	3183	28	0.49	60	1.43	149	2.31	141	2.78	465	5.57	197	2.7	148.692	-1.35072	0.579143	-2.33228	0.019686	0.469359	Down	11	69444918	69451031	-	Efnb3	ephrin B3 [Source:MGI Symbol%3BAcc:MGI:109196]	GO:0007628:adult walking behavior;GO:0016198:axon choice point recognition;GO:0007411:axon guidance;GO:0048013:ephrin receptor signaling pathway;GO:0050771:negative regulation of axonogenesis;GO:0031295:T cell costimulation;GO:0099557:trans-synaptic signaling by trans-synaptic complex, modulating synaptic transmission;	GO:0098978:glutamatergic synapse;GO:0098686:hippocampal mossy fiber to CA3 synapse;GO:0099056:integral component of presynaptic membrane;GO:0005886:plasma membrane;	GO:0046875:ephrin receptor binding;	K05463	ko04360 Axon guidance;;
ENSMUSG00000026866	6149	21	0.19	45	0.55	3	0.02	0	0	2	0.01	6	0.04	15.9873	3.72948	1.59966	2.33142	0.0197315	0.469548	Ups	2	43445341	43572727	+	Kynu	kynureninase [Source:MGI Symbol%3BAcc:MGI:1918039]	GO:0034354:'de novo' NAD biosynthetic process from tryptophan;GO:0043420:anthranilate metabolic process;GO:0097053:L-kynurenine catabolic process;GO:0019805:quinolinate biosynthetic process;GO:0006569:tryptophan catabolic process;GO:0034341:response to interferon-gamma;GO:0034516:response to vitamin B6;GO:0019441:tryptophan catabolic process to kynurenine;	GO:0005737:cytoplasm;GO:0005829:cytosol;GO:0005739:mitochondrion;GO:0005654:nucleoplasm;	GO:0061981:3-hydroxykynureninase activity;GO:0030429:kynureninase activity;GO:0030170:pyridoxal phosphate binding;GO:0042803:protein homodimerization activity;	K01556	ko00380 Tryptophan metabolism;ko01100 Metabolic pathways;;
ENSMUSG00000013158	1487	0	0	0	0	2	0.07	42	1.78	7	0.18	3	0.09	9.59875	-4.79285	2.05706	-2.32995	0.0198086	0.47	Down	8	106434287	106436878	+	4933405L10Rik	RIKEN cDNA 4933405L10 gene [Source:MGI Symbol%3BAcc:MGI:1918296]	-	-	-	-	-
ENSMUSG00000031105	2364	145	3.42	199	6.38	109	2.27	17	0.45	164	2.65	64	1.18	120.263	1.5424	0.66209	2.32959	0.0198277	0.47	Ups	X	47712290	47751171	+	Slc25a14	solute carrier family 25 (mitochondrial carrier%2C brain)%2C member 14 [Source:MGI Symbol%3BAcc:MGI:1330823]	GO:0006839:mitochondrial transport;	GO:0016021:integral component of membrane;GO:0005743:mitochondrial inner membrane;	-	K15106	-
ENSMUSG00000035355	3954	9	0.13	92	1.76	2	0.02	0	0	6	0.06	9	0.1	25.694	3.55698	1.52868	2.32684	0.019974	0.470784	Ups	11	100631202	100650768	-	Kcnh4	potassium voltage-gated channel%2C subfamily H (eag-related)%2C member 4 [Source:MGI Symbol%3BAcc:MGI:2156184]	GO:0034765:regulation of ion transmembrane transport;	GO:0016021:integral component of membrane;	GO:0005249:voltage-gated potassium channel activity;	K04907	-
ENSMUSG00000109684	1180	0	0	0	0	0	0	20	1.07	4	0.13	3	0.11	4.73126	-5.51596	2.37139	-2.32605	0.020016	NA	Down	8	25593505	25594684	-	Gm45745	predicted gene 45745 [Source:MGI Symbol%3BAcc:MGI:5804860]	-	-	-	-	-
ENSMUSG00000026246	2256	0	0	0	0	0	0	16	0.45	11	0.19	2	0.04	4.57281	-5.47039	2.35208	-2.32577	0.020031	NA	Down	1	87014416	87017650	-	Alppl2	alkaline phosphatase%2C placental-like 2 [Source:MGI Symbol%3BAcc:MGI:108009]	-	GO:0031225:anchored component of membrane;GO:0005886:plasma membrane;	GO:0004035:alkaline phosphatase activity;GO:0002020:protease binding;	K01077	ko00730 Thiamine metabolism;ko00790 Folate biosynthesis;ko01100 Metabolic pathways;;
ENSMUSG00000066861	2340	13	0.31	81	2.62	11	0.23	0	0	14	0.23	6	0.11	25.5975	3.23065	1.38958	2.32491	0.020077	0.470784	Ups	5	121014205	121025676	-	Oas1g	2'-5' oligoadenylate synthetase 1G [Source:MGI Symbol%3BAcc:MGI:97429]	GO:0051607:defense response to virus;GO:0045087:innate immune response;	GO:0005737:cytoplasm;	GO:0001730:2'-5'-oligoadenylate synthetase activity;GO:0003725:double-stranded RNA binding;	K14216	ko04621 NOD-like receptor signaling pathway;ko05160 Hepatitis C;ko05162 Measles;ko05164 Influenza A;ko05168 Herpes simplex infection;;
ENSMUSG00000069259	1159	0	0	30	1.96	0	0	0	0	0	0	0	0	7.10597	6.45864	2.77911	2.32399	0.0201258	0.470784	Ups	13	27496610	27503235	+	Prl6a1	prolactin family 6%2C subfamily a%2C member 1 [Source:MGI Symbol%3BAcc:MGI:1206579]	-	-	-	-	-
ENSMUSG00000083202	1887	0	0	30	1.21	0	0	0	0	0	0	0	0	7.10597	6.45864	2.77911	2.32399	0.0201258	0.470784	Ups	4	40069101	40070987	+	Gm12388	predicted gene 12388 [Source:MGI Symbol%3BAcc:MGI:3651412]	-	-	-	-	-
ENSMUSG00000084118	207	0	0	30	10.99	0	0	0	0	0	0	0	0	7.10597	6.45864	2.77911	2.32399	0.0201258	0.470784	Ups	X	136986356	136986562	-	Gm14989	predicted gene 14989 [Source:MGI Symbol%3BAcc:MGI:3705366]	-	-	-	-	-
ENSMUSG00000055976	1848	0	0	62	2.54	6	0.16	0	0	3	0.06	3	0.07	16.3669	4.29971	1.85041	2.32365	0.0201441	0.470784	Ups	8	36291866	36293713	-	Cldn23	claudin 23 [Source:MGI Symbol%3BAcc:MGI:1919158]	-	GO:0005923:bicellular tight junction;GO:0016021:integral component of membrane;GO:0005886:plasma membrane;	GO:0005198:structural molecule activity;	K06087	ko04514 Cell adhesion molecules (CAMs);ko04530 Tight junction;ko04670 Leukocyte transendothelial migration;ko05160 Hepatitis C;;
ENSMUSG00000060044	5282	69	0.73	162	2.33	37	0.35	20	0.24	18	0.13	57	0.47	70.6167	1.9832	0.854414	2.32112	0.0202804	0.473364	Ups	10	68559476	68618480	+	Tmem26	transmembrane protein 26 [Source:MGI Symbol%3BAcc:MGI:2143537]	-	GO:0016021:integral component of membrane;	-	-	-
ENSMUSG00000111864	434	0	0	0	0	1	0.11	20	2.9	8	0.7	9	0.9	6.20592	-4.91241	2.11968	-2.31753	0.020475	NA	Down	9	43128419	43128852	+	Rpl26-ps6	ribosomal protein L26%2C pseudogene 6 [Source:MGI Symbol%3BAcc:MGI:3648682]	-	-	-	-	-
ENSMUSG00000026980	6905	185	1.49	157	1.72	168	1.2	51	0.46	140	0.77	126	0.8	139.574	1.12991	0.487569	2.31744	0.0204797	0.476192	Ups	2	60122447	60213647	-	Ly75	lymphocyte antigen 75 [Source:MGI Symbol%3BAcc:MGI:106662]	GO:0006897:endocytosis;	GO:0016021:integral component of membrane;	GO:0030246:carbohydrate binding;	K06559	-
ENSMUSG00000028883	13868	62	0.25	171	0.93	82	0.29	40	0.18	29	0.08	60	0.19	83.8188	1.70042	0.734751	2.31428	0.0206524	0.478357	Ups	5	13175381	13652533	+	Sema3a	sema domain%2C immunoglobulin domain (Ig)%2C short basic domain%2C secreted%2C (semaphorin) 3A [Source:MGI Symbol%3BAcc:MGI:107558]	GO:0048846:axon extension involved in axon guidance;GO:0007413:axonal fasciculation;GO:0060385:axonogenesis involved in innervation;GO:0150020:basal dendrite arborization;GO:0021785:branchiomotor neuron axon guidance;GO:0060666:dichotomous subdivision of terminal units involved in salivary gland branching;GO:0021612:facial nerve structural organization;GO:1903375:facioacoustic ganglion developmen…	-	GO:0045499:chemorepellent activity;GO:0038191:neuropilin binding;GO:0030215:semaphorin receptor binding;	K06840	ko04360 Axon guidance;;
ENSMUSG00000111877	764	146	10.66	62	6.15	158	10.2	169	13.9	342	17.08	429	24.47	198.088	-1.03526	0.447453	-2.31366	0.0206862	0.478357	Down	10	39074534	39075297	+	Gm6477	predicted gene 6477 [Source:MGI Symbol%3BAcc:MGI:3647945]	-	-	-	-	-
ENSMUSG00000027831	7086	57	0.45	29	0.31	10	0.07	0	0	14	0.08	2	0.01	20.4294	3.3054	1.42929	2.31262	0.0207436	0.478357	Ups	3	65960979	66204258	-	Veph1	ventricular zone expressed PH domain-containing 1 [Source:MGI Symbol%3BAcc:MGI:1920039]	-	GO:0005886:plasma membrane;	-	-	-
ENSMUSG00000101589	2870	10	0.19	82	2.17	9	0.15	1	0.02	15	0.2	5	0.08	25.1456	3.10606	1.34345	2.312	0.0207777	0.478357	Ups	1	17467636	17470505	-	Rbm6-ps1	RNA binding motif protein 6%2C pseudogene 1 [Source:MGI Symbol%3BAcc:MGI:1889580]	-	-	-	-	-
ENSMUSG00000060550	4265	124	1.62	127	2.26	47	0.54	48	0.71	52	0.47	22	0.22	77.6151	1.71414	0.741436	2.31192	0.0207822	0.478357	Ups	17	35658131	35662749	+	H2-Q7	histocompatibility 2%2C Q region locus 7 [Source:MGI Symbol%3BAcc:MGI:95936]	GO:0019882:antigen processing and presentation;GO:0006955:immune response;	GO:0016021:integral component of membrane;	-	K06751	ko04144 Endocytosis;ko04145 Phagosome;ko04218 Cellular senescence;ko04514 Cell adhesion molecules (CAMs);ko04612 Antigen processing and presentation;ko04940 Type I diabetes mellitus;ko05165 Human papillomavirus infection;ko05166 HTLV-I infection;ko05167 Kaposi's sarcoma-associated herpesvirus infection;ko05168 Herpes simplex infection;ko05169 Epstein-Barr virus infection;ko05203 Viral carcinogene…
ENSMUSG00000047911	1036	101	5.44	115	8.42	405	19.28	435	26.39	801	29.5	326	13.71	325.918	-1.03235	0.446786	-2.31061	0.0208544	0.479416	Down	14	70884742	70896684	-	Npm2	nucleophosmin/nucleoplasmin 2 [Source:MGI Symbol%3BAcc:MGI:1890811]	GO:0001824:blastocyst development;GO:0006338:chromatin remodeling;GO:0009994:oocyte differentiation;GO:0045836:positive regulation of meiotic nuclear division;GO:0007096:regulation of exit from mitosis;GO:0007338:single fertilization;	GO:0000785:chromatin;GO:0005634:nucleus;	GO:0003682:chromatin binding;	K11277	-
ENSMUSG00000081451	948	33	1.94	56	4.48	23	1.2	11	0.73	10	0.4	5	0.23	26.6227	2.53216	1.09674	2.3088	0.0209548	0.481118	Ups	11	77432959	77433906	+	Gm12734	predicted gene 12734 [Source:MGI Symbol%3BAcc:MGI:3650213]	-	-	-	-	-
ENSMUSG00000022132	2591	145	3.12	121	3.54	34	0.65	42	1.02	44	0.65	35	0.59	77.8869	1.7307	0.75006	2.30741	0.0210318	0.481879	Ups	14	119025320	119112901	+	Cldn10	claudin 10 [Source:MGI Symbol%3BAcc:MGI:1913101]	-	-	-	K06087	ko04514 Cell adhesion molecules (CAMs);ko04530 Tight junction;ko04670 Leukocyte transendothelial migration;ko05160 Hepatitis C;;
ENSMUSG00000040140	7062	0	0	0	0	2	0.01	38	0.34	8	0.04	4	0.02	9.08487	-4.70981	2.04283	-2.30554	0.0211366	0.482866	Down	17	43926226	43941190	-	Tdrd6	tudor domain containing 6 [Source:MGI Symbol%3BAcc:MGI:2679727]	-	-	-	K18405	-
ENSMUSG00000097146	2220	11	0.28	44	1.5	27	0.6	0	0	12	0.21	1	0.02	17.9473	3.44307	1.49591	2.30165	0.0213547	0.484206	Ups	13	81105784	81111849	-	Gm4211	predicted gene 4211 [Source:MGI Symbol%3BAcc:MGI:3782387]	-	-	-	-	-
ENSMUSG00000014776	3176	40	0.7	93	2.22	30	0.47	18	0.36	11	0.13	18	0.25	41.0876	2.21053	0.960652	2.30107	0.0213878	0.484206	Ups	8	106002772	106008571	+	Nol3	nucleolar protein 3 (apoptosis repressor with CARD domain) [Source:MGI Symbol%3BAcc:MGI:1925938]	GO:0001974:blood vessel remodeling;GO:0010659:cardiac muscle cell apoptotic process;GO:1990001:inhibition of cysteine-type endopeptidase activity involved in apoptotic process;GO:0097193:intrinsic apoptotic signaling pathway;GO:0006376:mRNA splice site selection;GO:0010667:negative regulation of cardiac muscle cell apoptotic process;GO:2001237:negative regulation of extrinsic apoptotic signaling …	GO:0005739:mitochondrion;GO:0016528:sarcoplasm;	GO:0005509:calcium ion binding;GO:0089720:caspase binding;GO:0043027:cysteine-type endopeptidase inhibitor activity involved in apoptotic process;GO:0035877:death effector domain binding;GO:0005123:death receptor binding;GO:0042802:identical protein binding;	-	-
ENSMUSG00000104925	2241	12	0.3	47	1.59	9	0.2	0	0	9	0.15	1	0.02	15.7777	3.63077	1.58082	2.29676	0.0216323	0.484206	Ups	3	103239459	103241699	+	Gm43061	predicted gene 43061 [Source:MGI Symbol%3BAcc:MGI:5663198]	-	-	-	-	-
ENSMUSG00000087104	882	0	0	29	2.49	0	0	0	0	0	0	0	0	6.8691	6.40958	2.79071	2.29675	0.0216329	0.484206	Ups	5	127333922	127358698	-	Tmem132cos	transmembrane protein 132C%2C opposite strand [Source:MGI Symbol%3BAcc:MGI:1914601]	-	-	-	-	-
ENSMUSG00000109076	1029	0	0	29	2.14	0	0	0	0	0	0	0	0	6.8691	6.40958	2.79071	2.29675	0.0216329	0.484206	Ups	6	82873848	82882195	-	Gm45145	predicted gene 45145 [Source:MGI Symbol%3BAcc:MGI:5753721]	-	-	-	-	-
ENSMUSG00000117984	2851	0	0	29	0.77	0	0	0	0	0	0	0	0	6.8691	6.40958	2.79071	2.29675	0.0216329	0.484206	Ups	18	72823366	72858138	-	Gm31819	predicted gene%2C 31819 [Source:MGI Symbol%3BAcc:MGI:5590978]	-	-	-	-	-
ENSMUSG00000050702	1924	20	0.58	29	1.14	3	0.08	0	0	4	0.08	2	0.05	11.643	3.8345	1.67046	2.29547	0.0217062	0.484206	Ups	9	55869873	55917834	-	4930563M21Rik	RIKEN cDNA 4930563M21 gene [Source:MGI Symbol%3BAcc:MGI:1922508]	-	-	-	-	-
ENSMUSG00000027134	2823	213	4.21	57	1.53	336	5.87	300	6.68	700	9.46	490	7.56	309.101	-1.00186	0.436598	-2.2947	0.0217506	0.484206	Down	2	112069813	112077456	+	Lpcat4	lysophosphatidylcholine acyltransferase 4 [Source:MGI Symbol%3BAcc:MGI:2138993]	GO:0036151:phosphatidylcholine acyl-chain remodeling;GO:0036152:phosphatidylethanolamine acyl-chain remodeling;GO:0036150:phosphatidylserine acyl-chain remodeling;	GO:0005783:endoplasmic reticulum;GO:0016021:integral component of membrane;	GO:0047184:1-acylglycerophosphocholine O-acyltransferase activity;GO:0047166:1-alkenylglycerophosphoethanolamine O-acyltransferase activity;GO:0047192:1-alkylglycerophosphocholine O-acetyltransferase activity;GO:0071617:lysophospholipid acyltransferase activity;	K13512	ko00564 Glycerophospholipid metabolism;ko00565 Ether lipid metabolism;ko01100 Metabolic pathways;;
ENSMUSG00000040046	6172	0	0	64	0.79	12	0.1	0	0	5	0.03	3	0.02	17.9691	4.06028	1.77002	2.29392	0.0217953	0.484206	Ups	7	46294065	46321961	-	Tph1	tryptophan hydroxylase 1 [Source:MGI Symbol%3BAcc:MGI:98796]	GO:0009072:aromatic amino acid family metabolic process;GO:0042427:serotonin biosynthetic process;GO:0046849:bone remodeling;GO:0060749:mammary gland alveolus development;GO:0002576:platelet degranulation;GO:0045600:positive regulation of fat cell differentiation;GO:1900046:regulation of hemostasis;	GO:0005737:cytoplasm;	GO:0005506:iron ion binding;GO:0004510:tryptophan 5-monooxygenase activity;GO:0016714:oxidoreductase activity, acting on paired donors, with incorporation or reduction of molecular oxygen, reduced pteridine as one donor, and incorporation of one atom of oxygen;	K00502	ko00380 Tryptophan metabolism;ko00790 Folate biosynthesis;ko01100 Metabolic pathways;ko04726 Serotonergic synapse;;
ENSMUSG00000086416	2839	0	0	27	0.72	4	0.07	0	0	1	0.01	0	0	7.11149	5.47417	2.38651	2.29379	0.0218024	0.484206	Ups	2	125049449	125059432	-	Gm14002	predicted gene 14002 [Source:MGI Symbol%3BAcc:MGI:3650401]	-	-	-	-	-
ENSMUSG00000094530	597	59	5.51	13	1.65	59	4.87	179	18.85	105	6.71	150	10.95	90.718	-1.57994	0.688931	-2.29333	0.021829	0.484206	Down	8	129979479	129980075	+	Gm21399	predicted gene%2C 21399 [Source:MGI Symbol%3BAcc:MGI:5434754]	-	-	-	-	-
ENSMUSG00000097699	1690	0	0	0	0	0	0	16	0.6	6	0.14	4	0.1	4.32598	-5.38798	2.35165	-2.29115	0.0219546	NA	Down	7	79570471	79572269	+	5430400D12Rik	RIKEN cDNA 5430400D12 gene [Source:MGI Symbol%3BAcc:MGI:1918589]	-	-	-	-	-
ENSMUSG00000043587	6148	168	1.52	267	3.29	122	0.98	96	0.98	160	0.99	82	0.58	159.919	1.218	0.53196	2.28965	0.0220416	0.4871	Ups	9	96705389	96774722	-	Pxylp1	2-phosphoxylose phosphatase 1 [Source:MGI Symbol%3BAcc:MGI:2442444]	GO:0050650:chondroitin sulfate proteoglycan biosynthetic process;GO:0006024:glycosaminoglycan biosynthetic process;GO:0010909:positive regulation of heparan sulfate proteoglycan biosynthetic process;	GO:0005794:Golgi apparatus;	GO:0016791:phosphatase activity;	-	-
ENSMUSG00000031803	3055	19	0.35	231	5.73	58	0.94	24	0.49	40	0.5	52	0.74	83.5998	2.00201	0.875835	2.28583	0.0222644	0.488444	Ups	8	72143400	72154433	-	B3gnt3	UDP-GlcNAc:betaGal beta-1%2C3-N-acetylglucosaminyltransferase 3 [Source:MGI Symbol%3BAcc:MGI:2152535]	GO:0030311:poly-N-acetyllactosamine biosynthetic process;GO:0006486:protein glycosylation;	GO:0000139:Golgi membrane;GO:0016021:integral component of membrane;	GO:0008532:N-acetyllactosaminide beta-1,3-N-acetylglucosaminyltransferase activity;	K07970	ko00601 Glycosphingolipid biosynthesis - lacto and neolacto series;ko01100 Metabolic pathways;;
ENSMUSG00000115453	965	11	0.64	68	5.34	11	0.56	0	0	6	0.24	9	0.41	21.735	3.29094	1.43981	2.28567	0.0222736	0.488444	Ups	15	35307151	35328681	-	BC048602	cDNA sequence BC048602 [Source:MGI Symbol%3BAcc:MGI:3758910]	-	-	-	-	-
ENSMUSG00000066245	462	21	2.54	3	0.49	37	3.95	82	11.16	122	10.08	78	7.36	50.691	-1.99109	0.871439	-2.28483	0.0223227	0.488444	Down	7	107462246	107462707	+	Gm10156	predicted gene 10156 [Source:MGI Symbol%3BAcc:MGI:3642344]	-	-	-	-	-
ENSMUSG00000055862	2799	169	3.37	46	1.25	182	3.21	226	5.08	541	7.38	272	4.23	211.413	-1.046	0.45785	-2.28459	0.0223371	0.488444	Down	10	80538018	80541207	+	Izumo4	IZUMO family member 4 [Source:MGI Symbol%3BAcc:MGI:1918814]	-	-	-	-	-
ENSMUSG00000108676	1805	0	0	56	2.35	0	0	0	0	0	0	2	0.05	13.5606	5.4828	2.40097	2.28358	0.0223964	0.489028	Ups	7	125823419	125847410	-	1700123J17Rik	RIKEN cDNA 1700123J17 gene [Source:MGI Symbol%3BAcc:MGI:1923978]	-	-	-	-	-
ENSMUSG00000074673	3491	0	0	0	0	0	0	15	0.27	7	0.08	4	0.05	4.24194	-5.36035	2.34798	-2.28296	0.0224325	NA	Down	2	152804405	152850402	+	Ttll9	tubulin tyrosine ligase-like family%2C member 9 [Source:MGI Symbol%3BAcc:MGI:1913589]	GO:0030317:flagellated sperm motility;GO:0000226:microtubule cytoskeleton organization;GO:0018095:protein polyglutamylation;GO:0006464:cellular protein modification process;	GO:0036064:ciliary basal body;GO:0005929:cilium;GO:0005737:cytoplasm;GO:0005874:microtubule;	GO:0005524:ATP binding;GO:0015631:tubulin binding;GO:0070740:tubulin-glutamic acid ligase activity;GO:0016874:ligase activity;	K16603	-
ENSMUSG00000083070	479	37	4.31	0	0	0	0	0	0	0	0	0	0	6.63732	6.3679	2.78953	2.28278	0.0224432	NA	Ups	2	18254176	18254654	-	Gm13350	predicted gene 13350 [Source:MGI Symbol%3BAcc:MGI:3651066]	-	-	-	-	-
ENSMUSG00000028182	4961	123	1.38	82	1.25	48	0.48	41	0.52	36	0.28	14	0.12	62.6582	1.81975	0.797351	2.28225	0.0224749	0.489572	Ups	3	154799071	154899917	+	Lrriq3	leucine-rich repeats and IQ motif containing 3 [Source:MGI Symbol%3BAcc:MGI:1921685]	-	GO:0005737:cytoplasm;	-	-	-
ENSMUSG00000019808	1466	166	6.32	161	8.33	81	2.73	62	2.66	95	2.47	66	1.96	112.248	1.32261	0.580337	2.27903	0.0226653	0.490822	Ups	10	13428638	13439120	+	Adat2	adenosine deaminase%2C tRNA-specific 2 [Source:MGI Symbol%3BAcc:MGI:1914007]	GO:0002100:tRNA wobble adenosine to inosine editing;	-	GO:0008251:tRNA-specific adenosine deaminase activity;GO:0008270:zinc ion binding;	K15441	-
ENSMUSG00000104391	1897	0	0	70	2.8	13	0.34	0	0	8	0.16	0	0	19.4238	4.34505	1.908	2.27728	0.0227695	0.491304	Ups	1	176862606	176864502	-	Gm37960	predicted gene%2C 37960 [Source:MGI Symbol%3BAcc:MGI:5611188]	-	-	-	-	-
ENSMUSG00000097610	2477	0	0	63	1.93	5	0.1	0	0	2	0.03	4	0.07	16.4914	4.24926	1.86748	2.2754	0.0228818	0.491978	Ups	18	44794732	44809338	+	A930012L18Rik	RIKEN cDNA A930012L18 gene [Source:MGI Symbol%3BAcc:MGI:2442887]	-	-	-	-	-
ENSMUSG00000043931	2325	81	1.94	0	0	17	0.36	0	0	6	0.1	3	0.06	18.2081	3.92625	1.72646	2.27416	0.0229562	0.491978	Ups	6	48695555	48701570	+	Gimap7	GTPase%2C IMAP family member 7 [Source:MGI Symbol%3BAcc:MGI:1349657]	-	-	GO:0005525:GTP binding;	-	-
ENSMUSG00000060615	709	0	0	0	0	0	0	21	1.86	0	0	11	0.68	5.67406	-5.78107	2.5429	-2.27341	0.0230014	NA	Down	14	52001335	52011047	-	Ang4	angiogenin%2C ribonuclease A family%2C member 4 [Source:MGI Symbol%3BAcc:MGI:2656551]	-	GO:0005576:extracellular region;	GO:0004519:endonuclease activity;GO:0003676:nucleic acid binding;	K16631	-
ENSMUSG00000049303	5539	75	0.76	233	3.19	54	0.48	27	0.31	47	0.32	87	0.68	100.032	1.72461	0.758637	2.2733	0.0230079	0.491978	Ups	19	4495936	4527475	-	Syt12	synaptotagmin XII [Source:MGI Symbol%3BAcc:MGI:2159601]	GO:0060291:long-term synaptic potentiation;GO:0046928:regulation of neurotransmitter secretion;	GO:0016020:membrane;	-	-	-
ENSMUSG00000078945	4846	49	0.56	112	1.75	23	0.23	13	0.17	28	0.22	24	0.22	47.9106	2.08577	0.917851	2.27245	0.0230591	0.491978	Ups	13	100280571	100338600	-	Naip2	NLR family%2C apoptosis inhibitory protein 2 [Source:MGI Symbol%3BAcc:MGI:1298226]	-	-	GO:0005524:ATP binding;GO:0043027:cysteine-type endopeptidase inhibitor activity involved in apoptotic process;	K12807	ko04621 NOD-like receptor signaling pathway;ko05134 Legionellosis;;
ENSMUSG00000060747	582	0	0	0	0	0	0	10	1.08	0	0	25	1.87	5.62803	-5.7727	2.54048	-2.27229	0.0230692	NA	Down	7	28222261	28223747	+	Ifnl3	interferon lambda 3 [Source:MGI Symbol%3BAcc:MGI:2450574]	GO:0051607:defense response to virus;GO:0050778:positive regulation of immune response;GO:0007259:JAK-STAT cascade;	GO:0005576:extracellular region;	GO:0005125:cytokine activity;	K05447	ko04630 Jak-STAT signaling pathway;;
ENSMUSG00000091511	3333	31	0.52	67	1.52	13	0.19	10	0.19	9	0.1	7	0.09	27.3456	2.57656	1.13443	2.27124	0.0231328	0.491978	Ups	10	130306921	130333265	-	Vmn2r87	vomeronasal 2%2C receptor 87 [Source:MGI Symbol%3BAcc:MGI:3645796]	-	GO:0016021:integral component of membrane;GO:0005886:plasma membrane;	GO:0004930:G protein-coupled receptor activity;	K04613	-
ENSMUSG00000104623	477	7	0.82	10	1.59	1	0.1	0	0	0	0	0	0	3.77625	5.54435	2.44144	2.27093	0.0231512	NA	Ups	3	57625234	57625710	-	Gm6394	predicted gene 6394 [Source:MGI Symbol%3BAcc:MGI:3648319]	-	-	-	-	-
ENSMUSG00000046229	803	234	16.25	83	7.84	488	29.98	255	19.96	1503	71.42	1974	107.11	640.377	-1.89332	0.834039	-2.27007	0.0232036	0.492153	Down	2	156153766	156154667	-	Scand1	SCAN domain-containing 1 [Source:MGI Symbol%3BAcc:MGI:1343132]	GO:0045893:positive regulation of transcription, DNA-templated;	GO:0005634:nucleus;	-	-	-
ENSMUSG00000106212	3122	26	0.46	0	0	2	0.03	0	0	0	0	0	0	4.96783	5.95103	2.6217	2.26991	0.0232128	NA	Ups	5	4869506	4872627	-	Gm43112	predicted gene 43112 [Source:MGI Symbol%3BAcc:MGI:5663249]	-	-	-	-	-
ENSMUSG00000082396	1234	12	0.54	42	2.58	11	0.44	0	0	8	0.25	2	0.07	14.9366	3.4995	1.54181	2.26973	0.023224	0.492153	Ups	13	21688483	21690703	-	Zfp389	zinc finger protein 389 [Source:MGI Symbol%3BAcc:MGI:3641940]	-	-	-	-	-
ENSMUSG00000112516	3853	0	0	28	0.55	0	0	0	0	0	0	0	0	6.63224	6.35879	2.80267	2.26883	0.0232787	NA	Ups	10	54088967	54092819	+	Gm47968	predicted gene%2C 47968 [Source:MGI Symbol%3BAcc:MGI:6097248]	-	-	-	-	-
ENSMUSG00000100041	2469	0	0	0	0	1	0.02	21	0.53	6	0.09	8	0.14	6.0333	-4.8696	2.14691	-2.26819	0.0233178	NA	Down	1	108304700	108307168	-	Gm5702	predicted gene 5702 [Source:MGI Symbol%3BAcc:MGI:3646157]	-	-	-	-	-
ENSMUSG00000018932	3314	494	8.31	58	1.33	442	6.58	474	8.99	1108	12.76	946	12.44	521.189	-1.05084	0.464359	-2.26299	0.0236366	0.493626	Down	11	60822859	60843637	+	Map2k3	mitogen-activated protein kinase kinase 3 [Source:MGI Symbol%3BAcc:MGI:1346868]	GO:0000187:activation of MAPK activity;GO:0060048:cardiac muscle contraction;GO:0035924:cellular response to vascular endothelial growth factor stimulus;GO:0006954:inflammatory response;GO:0035331:negative regulation of hippo signaling;GO:0038066:p38MAPK cascade;GO:0043536:positive regulation of blood vessel endothelial cell migration;GO:0045893:positive regulation of transcription, DNA-templated…	-	GO:0005524:ATP binding;GO:0004708:MAP kinase kinase activity;GO:0019901:protein kinase binding;GO:0004674:protein serine/threonine kinase activity;GO:0004672:protein kinase activity;	K04432	ko04010 MAPK signaling pathway;ko04013 MAPK signaling pathway - fly;ko04015 Rap1 signaling pathway;ko04218 Cellular senescence;ko04620 Toll-like receptor signaling pathway;ko04624 Toll and Imd signaling pathway;ko04664 Fc epsilon RI signaling pathway;ko04668 TNF signaling pathway;ko04714 Thermogenesis;ko04750 Inflammatory mediator regulation of TRP channels;ko04912 GnRH signaling pathway;ko05014 …
ENSMUSG00000117309	7292	0	0	0	0	5	0.03	53	0.46	22	0.12	4	0.02	13.9503	-4.03886	1.78611	-2.26127	0.0237427	0.493626	Down	16	10679619	10756228	-	Gm49960	predicted gene%2C 49960 [Source:MGI Symbol%3BAcc:MGI:6270684]	-	-	-	-	-
ENSMUSG00000036469	7146	84	0.66	66	0.7	57	0.39	32	0.28	25	0.13	15	0.09	50.459	1.83518	0.812315	2.2592	0.0238708	0.493626	Ups	8	66070552	66924289	+	Marchf1	membrane associated ring-CH-type finger 1 [Source:MGI Symbol%3BAcc:MGI:1920175]	GO:0002495:antigen processing and presentation of peptide antigen via MHC class II;GO:0006955:immune response;GO:0000209:protein polyubiquitination;	GO:0016021:integral component of membrane;GO:0005737:cytoplasm;GO:0031901:early endosome membrane;GO:0031902:late endosome membrane;GO:0005764:lysosome;	GO:0008270:zinc ion binding;GO:0042287:MHC protein binding;GO:0061630:ubiquitin protein ligase activity;	K10656	-
ENSMUSG00000074178	3203	46	0.8	37	0.88	28	0.43	69	1.35	104	1.24	266	3.62	85.2399	-1.59313	0.705222	-2.25905	0.0238805	0.493626	Down	8	87472081	87475283	+	Gm10638	predicted gene 10638 [Source:MGI Symbol%3BAcc:MGI:3704316]	-	-	-	-	-
ENSMUSG00000034685	3119	120	2.15	22	0.53	147	2.32	95	1.91	532	6.51	324	4.53	173.11	-1.33443	0.590867	-2.25843	0.0239186	0.493626	Down	11	102327807	102338508	-	Fam171a2	family with sequence similarity 171%2C member A2 [Source:MGI Symbol%3BAcc:MGI:2448496]	-	GO:0016021:integral component of membrane;	-	-	-
ENSMUSG00000061171	4319	32	0.41	62	1.09	20	0.23	13	0.19	8	0.07	5	0.05	27.577	2.52634	1.1201	2.25547	0.0241041	0.494418	Ups	2	65146774	65194378	-	Slc38a11	solute carrier family 38%2C member 11 [Source:MGI Symbol%3BAcc:MGI:2443383]	-	GO:0016021:integral component of membrane;	-	K14997	-
ENSMUSG00000062410	6396	0	0	77	0.91	0	0	0	0	5	0.03	1	0.01	18.9297	4.66057	2.06783	2.25384	0.0242061	0.494622	Ups	3	98648839	98670443	-	Hsd3b3	hydroxy-delta-5-steroid dehydrogenase%2C 3 beta- and steroid delta-isomerase 3 [Source:MGI Symbol%3BAcc:MGI:96235]	GO:0006694:steroid biosynthetic process;	GO:0016021:integral component of membrane;	GO:0003854:3-beta-hydroxy-delta5-steroid dehydrogenase activity;	K00070	ko00140 Steroid hormone biosynthesis;ko01100 Metabolic pathways;ko04913 Ovarian steroidogenesis;ko04925 Aldosterone synthesis and secretion;ko04927 Cortisol synthesis and secretion;ko04934 Cushing's syndrome;;
ENSMUSG00000024593	7718	10	0.07	570	5.6	308	1.97	39	0.32	105	0.52	25	0.14	206.203	3.01953	1.3401	2.25321	0.0242459	0.494622	Ups	18	57266162	57430539	+	Megf10	multiple EGF-like-domains 10 [Source:MGI Symbol%3BAcc:MGI:2685177]	GO:0043277:apoptotic cell clearance;GO:1902742:apoptotic process involved in development;GO:0043652:engulfment of apoptotic cell;GO:0034109:homotypic cell-cell adhesion;GO:0055001:muscle cell development;GO:0048627:myoblast development;GO:0051451:myoblast migration;GO:0022409:positive regulation of cell-cell adhesion;GO:2000288:positive regulation of myoblast proliferation;GO:0043654:recognition …	GO:0016021:integral component of membrane;GO:0001891:phagocytic cup;	GO:0001849:complement component C1q binding;GO:0005112:Notch binding;GO:0005044:scavenger receptor activity;	-	-
ENSMUSG00000030187	1898	47	1.38	21	0.84	19	0.49	0	0	1	0.02	10	0.23	17.8804	3.35205	1.48771	2.25316	0.0242489	0.494622	Ups	6	131196186	131224325	-	Klra2	killer cell lectin-like receptor%2C subfamily A%2C member 2 [Source:MGI Symbol%3BAcc:MGI:101906]	-	-	-	-	-
ENSMUSG00000104777	1309	97	4.13	70	4.05	33	1.24	17	0.82	36	1.05	24	0.8	49.731	1.85599	0.824241	2.25176	0.0243372	0.494622	Ups	5	28204996	28206304	-	Gm4865	predicted gene 4865 [Source:MGI Symbol%3BAcc:MGI:3647137]	-	-	-	-	-
ENSMUSG00000033024	1279	36	1.57	0	0	2	0.08	0	0	0	0	1	0.03	6.90976	5.4337	2.41585	2.24919	0.0245002	0.494622	Ups	6	130155638	130170075	-	Klra9	killer cell lectin-like receptor subfamily A%2C member 9 [Source:MGI Symbol%3BAcc:MGI:1321153]	-	-	-	-	-
ENSMUSG00000094995	1329	0	0	0	0	0	0	25	1.18	1	0.03	1	0.03	5.07251	-5.616	2.5009	-2.2456	0.0247299	NA	Down	9	35556409	35559498	-	Pate3	prostate and testis expressed 3 [Source:MGI Symbol%3BAcc:MGI:4936999]	-	-	-	-	-
ENSMUSG00000039873	1014	31	1.71	0	0	34	1.65	81	5.02	124	4.67	135	5.8	59.783	-2.18022	0.971072	-2.24517	0.0247572	0.494622	Down	2	164672652	164675376	-	Neurl2	neuralized E3 ubiquitin protein ligase 2 [Source:MGI Symbol%3BAcc:MGI:3043305]	GO:0035556:intracellular signal transduction;GO:0016567:protein ubiquitination;	GO:0005737:cytoplasm;	-	K16782	-
ENSMUSG00000107121	768	5	0.36	0	0	57	3.66	47	3.85	113	5.61	215	12.2	62.7135	-2.45897	1.09526	-2.2451	0.0247619	0.494622	Down	5	115769108	115769875	-	1110006O24Rik	RIKEN cDNA 1110006O24 gene [Source:MGI Symbol%3BAcc:MGI:1913373]	-	-	-	-	-
ENSMUSG00000108920	2775	3	0.06	18	0.49	0	0	0	0	0	0	0	0	4.80174	5.89022	2.62367	2.24503	0.024766	NA	Ups	7	90989224	90991998	+	Gm44678	predicted gene 44678 [Source:MGI Symbol%3BAcc:MGI:5753254]	-	-	-	-	-
ENSMUSG00000113334	1871	0	0	0	0	6	0.16	27	0.91	21	0.43	36	0.84	13.7233	-3.73874	1.66579	-2.24443	0.0248048	0.494622	Down	13	70798263	70804098	+	D030007L05Rik	RIKEN cDNA D030007L05 gene [Source:MGI Symbol%3BAcc:MGI:3026977]	-	-	-	-	-
ENSMUSG00000045257	656	158	13.43	428	49.47	233	17.52	133	12.74	194	11.28	206	13.68	242.299	1.09473	0.487829	2.24408	0.0248274	0.494622	Ups	17	80597632	80604905	+	Morn2	MORN repeat containing 2 [Source:MGI Symbol%3BAcc:MGI:2674071]	-	-	-	-	-
ENSMUSG00000038550	2261	129	3.18	274	9.19	323	7.05	90	2.5	287	4.84	104	2	201.002	1.09646	0.488746	2.24342	0.0248695	0.494622	Ups	3	95785815	95789563	-	Ciart	circadian associated repressor of transcription [Source:MGI Symbol%3BAcc:MGI:2684975]	GO:0032922:circadian regulation of gene expression;GO:0045475:locomotor rhythm;GO:0045892:negative regulation of transcription, DNA-templated;	GO:0005634:nucleus;	GO:0070888:E-box binding;GO:0000978:RNA polymerase II proximal promoter sequence-specific DNA binding;	-	-
ENSMUSG00000031329	812	20	1.37	167	15.59	49	2.98	19	1.47	28	1.32	38	2.04	62.9137	2.03342	0.90653	2.24309	0.0248913	0.494622	Ups	X	102458073	102468186	+	Tsx	testis specific X-linked gene [Source:MGI Symbol%3BAcc:MGI:108118]	-	-	-	-	-
ENSMUSG00000107576	1802	16	0.5	23	0.97	5	0.14	0	0	3	0.06	2	0.05	9.69942	3.80167	1.69534	2.24242	0.024934	0.494622	Ups	6	86938623	86940424	+	Gm44093	predicted gene%2C 44093 [Source:MGI Symbol%3BAcc:MGI:5690485]	-	-	-	-	-
ENSMUSG00000083916	1191	0	0	0	0	1	0.04	15	0.79	10	0.32	10	0.37	5.608	-4.76415	2.12553	-2.2414	0.0250002	NA	Down	6	136360726	136361916	+	Gm15476	predicted gene 15476 [Source:MGI Symbol%3BAcc:MGI:3643813]	-	-	-	-	-
ENSMUSG00000070858	669	43	3.58	0	0	59	4.35	52	4.89	305	17.4	189	12.31	87.7973	-2.08411	0.931127	-2.23827	0.0252037	0.495615	Down	5	34140777	34142357	+	Gm1673	predicted gene 1673 [Source:MGI Symbol%3BAcc:MGI:2686519]	GO:0007218:neuropeptide signaling pathway;	GO:0005576:extracellular region;	-	-	-
ENSMUSG00000082791	786	0	0	0	0	1	0.06	17	1.36	11	0.53	7	0.39	5.65766	-4.77659	2.13458	-2.23772	0.0252393	NA	Down	6	117974168	117974953	+	Gm4875	predicted gene 4875 [Source:MGI Symbol%3BAcc:MGI:3648108]	-	-	-	-	-
ENSMUSG00000054910	2959	0	0	0	0	0	0	8	0.17	10	0.13	8	0.12	3.81155	-5.21137	2.33072	-2.23595	0.0253552	NA	Down	8	12722186	12729229	+	4931415C17Rik	RIKEN cDNA 4931415C17 gene [Source:MGI Symbol%3BAcc:MGI:1918216]	-	-	-	-	-
ENSMUSG00000040747	1742	346	11.08	104	4.53	353	10	137	4.94	114	2.5	188	4.7	206.923	1.08017	0.483275	2.2351	0.0254109	0.496164	Ups	3	106667237	106697465	-	Cd53	CD53 antigen [Source:MGI Symbol%3BAcc:MGI:88341]	-	GO:0016021:integral component of membrane;	-	K06489	-
ENSMUSG00000114654	607	0	0	0	0	3	0.24	37	3.83	10	0.63	8	0.57	9.85358	-4.25851	1.90638	-2.23382	0.0254952	0.496749	Down	13	58590835	58592394	+	Gm47918	predicted gene%2C 47918 [Source:MGI Symbol%3BAcc:MGI:6097170]	-	-	-	-	-
ENSMUSG00000086003	1042	72	3.85	83	6.04	40	1.89	7	0.42	39	1.43	30	1.25	48.6765	1.93421	0.866914	2.23115	0.0256711	0.498582	Ups	11	94024311	94046602	+	B230206L02Rik	RIKEN cDNA B230206L02 gene [Source:MGI Symbol%3BAcc:MGI:1924598]	-	-	-	-	-
ENSMUSG00000106641	2853	0	0	0	0	0	0	18	0.4	7	0.09	1	0.02	4.37563	-5.40435	2.42558	-2.22807	0.0258761	NA	Down	3	96371388	96374240	-	Gm43534	predicted gene 43534 [Source:MGI Symbol%3BAcc:MGI:5663671]	-	-	-	-	-
ENSMUSG00000061669	354	0	0	0	0	0	0	16	2.84	4	0.43	4	0.49	4.10879	-5.31238	2.38477	-2.22763	0.0259053	NA	Down	13	116290317	116290670	+	Rpl34-ps2	ribosomal protein L34%2C pseudogene 2 [Source:MGI Symbol%3BAcc:MGI:3648994]	-	-	-	-	-
ENSMUSG00000031450	8784	0	0	0	0	0	0	13	0.09	4	0.02	7	0.03	3.97509	-5.26609	2.36507	-2.22662	0.025973	NA	Down	8	13455081	13471951	+	Grk1	G protein-coupled receptor kinase 1 [Source:MGI Symbol%3BAcc:MGI:1345146]	-	-	GO:0016301:kinase activity;	K00909	ko04062 Chemokine signaling pathway;ko04144 Endocytosis;ko04744 Phototransduction;;
ENSMUSG00000109815	969	23	1.32	0	0	3	0.15	0	0	0	0	0	0	4.58154	5.83471	2.62067	2.22642	0.025986	NA	Ups	8	40469755	40471289	+	Gm7082	predicted gene 7082 [Source:MGI Symbol%3BAcc:MGI:3647792]	-	-	-	-	-
ENSMUSG00000110326	2711	23	0.47	63	1.76	7	0.13	0	0	16	0.23	2	0.03	22.1452	3.25701	1.46425	2.22435	0.0261247	0.505244	Ups	7	110689313	110692023	-	Gm45378	predicted gene 45378 [Source:MGI Symbol%3BAcc:MGI:5791214]	-	-	-	-	-
ENSMUSG00000112512	1785	0	0	0	0	0	0	12	0.42	5	0.11	7	0.17	3.89105	-5.23606	2.35757	-2.22095	0.0263541	NA	Down	10	105228363	105230147	-	Gm48203	predicted gene%2C 48203 [Source:MGI Symbol%3BAcc:MGI:6097591]	-	-	-	-	-
ENSMUSG00000091996	2404	34	0.79	0	0	0	0	0	0	0	0	0	0	6.09916	6.24599	2.81808	2.2164	0.0266639	NA	Ups	9	45093305	45161318	+	BC049352	cDNA sequence BC049352 [Source:MGI Symbol%3BAcc:MGI:3040681]	-	GO:0016021:integral component of membrane;	-	-	-
ENSMUSG00000057835	2018	312	8.62	69	2.59	136	3.32	48	1.5	169	3.2	60	1.3	129.451	1.34605	0.607581	2.21543	0.0267307	0.512153	Ups	17	56171892	56185930	-	Zfp119a	zinc finger protein 119a [Source:MGI Symbol%3BAcc:MGI:1345189]	GO:0006355:regulation of transcription, DNA-templated;	-	GO:0046872:metal ion binding;	K09228	-
ENSMUSG00000021235	3142	99	1.76	33	0.8	261	4.1	156	3.12	523	6.35	428	5.94	215.435	-1.19871	0.541477	-2.21378	0.0268439	0.512153	Down	12	84408431	84420570	+	Coq6	coenzyme Q6 monooxygenase [Source:MGI Symbol%3BAcc:MGI:1924408]	GO:0006744:ubiquinone biosynthetic process;	GO:0042995:cell projection;GO:0031314:extrinsic component of mitochondrial inner membrane;GO:0005794:Golgi apparatus;	GO:0071949:FAD binding;GO:0016709:oxidoreductase activity, acting on paired donors, with incorporation or reduction of molecular oxygen, NAD(P)H as one donor, and incorporation of one atom of oxygen;GO:0016712:oxidoreductase activity, acting on paired donors, with incorporation or reduction of molecular oxygen, reduced flavin or flavoprotein as one donor, and incorporation of one atom of oxygen;G…	K06126	ko00130 Ubiquinone and other terpenoid-quinone biosynthesis;ko01100 Metabolic pathways;;
ENSMUSG00000071497	901	44	2.72	21	1.77	61	3.34	113	7.88	118	5	166	8.03	81.2928	-1.41143	0.63757	-2.21376	0.0268454	0.512153	Down	19	53576599	53577499	-	Nutf2-ps1	nuclear transport factor 2%2C pseudogene 1 [Source:MGI Symbol%3BAcc:MGI:108008]	-	-	-	-	-
ENSMUSG00000078572	834	82	5.48	31	2.82	169	10	115	8.67	276	12.63	424	22.15	162.626	-1.2623	0.570408	-2.21298	0.0268989	0.512153	Down	11	119989754	119991531	+	Ndufaf8	NADH:ubiquinone oxidoreductase complex assembly factor 8 [Source:MGI Symbol%3BAcc:MGI:1913676]	GO:0032981:mitochondrial respiratory chain complex I assembly;	GO:0005739:mitochondrion;	-	-	-
ENSMUSG00000105382	1606	0	0	83	3.92	13	0.4	6	0.23	5	0.12	2	0.05	23.6292	3.44968	1.55944	2.21213	0.0269578	0.512153	Ups	5	124416370	124417975	-	Gm43339	predicted gene 43339 [Source:MGI Symbol%3BAcc:MGI:5663476]	-	-	-	-	-
ENSMUSG00000103634	1419	26	1.02	0	0	1	0.03	0	0	0	0	0	0	4.81594	5.90602	2.67046	2.21162	0.0269932	NA	Ups	1	176573130	176574548	-	3110062G12Rik	RIKEN cDNA 3110062G12 gene [Source:MGI Symbol%3BAcc:MGI:1920438]	-	-	-	-	-
ENSMUSG00000069227	4348	39	0.5	135	2.35	26	0.29	4	0.06	37	0.32	31	0.31	52.3004	2.18036	0.986026	2.21126	0.0270181	0.512153	Ups	13	54884484	54897687	-	Gprin1	G protein-regulated inducer of neurite outgrowth 1 [Source:MGI Symbol%3BAcc:MGI:1349455]	GO:0031175:neuron projection development;	GO:0005886:plasma membrane;	GO:0051219:phosphoprotein binding;	-	-
ENSMUSG00000096497	4958	0	0	26	0.4	0	0	0	0	0	0	0	0	6.15851	6.25152	2.82772	2.2108	0.0270497	NA	Ups	10	129297731	129303354	+	Olfr787	olfactory receptor 787 [Source:MGI Symbol%3BAcc:MGI:3030621]	-	GO:0016021:integral component of membrane;GO:0005886:plasma membrane;	GO:0004930:G protein-coupled receptor activity;GO:0004984:olfactory receptor activity;	K04257	ko04740 Olfactory transduction;;
ENSMUSG00000103996	844	0	0	26	2.34	0	0	0	0	0	0	0	0	6.15851	6.25152	2.82772	2.2108	0.0270497	NA	Ups	1	87792795	87793638	+	4833421G17Rik	RIKEN cDNA 4833421G17 gene [Source:MGI Symbol%3BAcc:MGI:1921007]	-	-	-	-	-
ENSMUSG00000105037	216	0	0	26	9.13	0	0	0	0	0	0	0	0	6.15851	6.25152	2.82772	2.2108	0.0270497	NA	Ups	12	102219731	102219946	-	Gm25203	predicted gene%2C 25203 [Source:MGI Symbol%3BAcc:MGI:5454980]	-	-	-	-	-
ENSMUSG00000108941	587	0	0	26	3.36	0	0	0	0	0	0	0	0	6.15851	6.25152	2.82772	2.2108	0.0270497	NA	Ups	8	8538302	8545535	+	D530014G21Rik	RIKEN cDNA D530014G21 gene [Source:MGI Symbol%3BAcc:MGI:1925967]	-	-	-	-	-
ENSMUSG00000117586	453	0	0	26	4.35	0	0	0	0	0	0	0	0	6.15851	6.25152	2.82772	2.2108	0.0270497	NA	Ups	17	95000317	95000769	+	Gm50006	predicted gene%2C 50006 [Source:MGI Symbol%3BAcc:MGI:6275291]	-	-	-	-	-
ENSMUSG00002076785	125	0	0	26	15.77	0	0	0	0	0	0	0	0	6.15851	6.25152	2.82772	2.2108	0.0270497	NA	Ups	2	162934819	162934943	+	-	-	-	-	-	-	-
ENSMUSG00000085039	3736	0	0	0	0	6	0.08	13	0.22	37	0.38	40	0.47	13.3562	-3.70034	1.67449	-2.20984	0.0271166	0.512153	Down	7	3635113	3647886	-	Gm15927	predicted gene 15927 [Source:MGI Symbol%3BAcc:MGI:3801889]	-	-	-	-	-
ENSMUSG00000067235	4348	349	4.48	119	2.08	321	3.64	96	1.39	97	0.85	238	2.38	203.813	1.12166	0.507699	2.2093	0.027154	0.512153	Ups	17	35780986	35785460	+	H2-Q10	histocompatibility 2%2C Q region locus 10 [Source:MGI Symbol%3BAcc:MGI:95929]	GO:0019882:antigen processing and presentation;GO:0006955:immune response;	GO:0016021:integral component of membrane;	-	K06751	ko04144 Endocytosis;ko04145 Phagosome;ko04218 Cellular senescence;ko04514 Cell adhesion molecules (CAMs);ko04612 Antigen processing and presentation;ko04940 Type I diabetes mellitus;ko05165 Human papillomavirus infection;ko05166 HTLV-I infection;ko05167 Kaposi's sarcoma-associated herpesvirus infection;ko05168 Herpes simplex infection;ko05169 Epstein-Barr virus infection;ko05203 Viral carcinogene…
ENSMUSG00000094568	1077	173	8.96	215	15.14	170	7.79	51	2.98	165	5.85	149	6.03	157.584	1.10805	0.501682	2.20867	0.0271975	0.512153	Ups	8	42110630	42111706	-	Smarce1-ps1	SWI/SNF related%2C matrix associated%2C actin dependent regulator of chromatin%2C subfamily e%2C member 1%2C pseodogene 1 [Source:MGI Symbol%3BAcc:MGI:3037673]	-	-	-	-	-
ENSMUSG00000062101	2166	194	5	203	7.11	164	3.73	137	3.98	107	1.88	72	1.45	156.464	1.15107	0.521261	2.20824	0.0272277	0.512153	Ups	17	56245381	56256500	-	Zfp119b	zinc finger protein 119b [Source:MGI Symbol%3BAcc:MGI:2385323]	-	-	-	K09228	-
ENSMUSG00000012520	3645	7	0.11	56	1.16	0	0	2	0.03	0	0	3	0.04	15.3497	4.16158	1.88489	2.20786	0.027254	0.512153	Ups	5	67251742	67256644	-	Phox2b	paired-like homeobox 2b [Source:MGI Symbol%3BAcc:MGI:1100882]	-	GO:0005634:nucleus;	GO:0003677:DNA binding;GO:0000981:DNA-binding transcription factor activity, RNA polymerase II-specific;	K09330	-
ENSMUSG00000085081	1174	0	0	54	3.49	1	0.04	0	0	0	0	3	0.11	13.3868	4.8603	2.20228	2.20694	0.0273186	0.512153	Ups	11	119711638	119725191	-	Rptoros	regulatory associated protein of MTOR%2C complex 1%2C opposite strand [Source:MGI Symbol%3BAcc:MGI:2442055]	-	-	-	-	-
ENSMUSG00000018893	1492	0	0	51	2.59	8	0.26	0	0	5	0.13	0	0	13.8382	4.51923	2.04905	2.20553	0.0274171	0.512219	Ups	15	76899687	76934870	-	Mb	myoglobin [Source:MGI Symbol%3BAcc:MGI:96922]	-	-	GO:0020037:heme binding;GO:0046872:metal ion binding;GO:0019825:oxygen binding;GO:0005344:oxygen carrier activity;	K14480	-
ENSMUSG00000031861	6317	115	1.02	91	1.09	112	0.87	145	1.44	275	1.66	426	2.94	180.067	-1.03157	0.46778	-2.20525	0.0274368	0.512219	Down	8	70275079	70283752	+	Lpar2	lysophosphatidic acid receptor 2 [Source:MGI Symbol%3BAcc:MGI:1858422]	-	GO:0016021:integral component of membrane;GO:0005886:plasma membrane;	GO:0070915:lysophosphatidic acid receptor activity;	K04291	ko04015 Rap1 signaling pathway;ko04072 Phospholipase D signaling pathway;ko04080 Neuroactive ligand-receptor interaction;ko04151 PI3K-Akt signaling pathway;ko05200 Pathways in cancer;;
ENSMUSG00000044034	542	0	0	0	0	12	1.09	44	5.1	24	1.69	56	4.5	21.1965	-3.36134	1.52468	-2.20462	0.0274809	0.512219	Down	11	120499303	120499919	+	Npb	neuropeptide B [Source:MGI Symbol%3BAcc:MGI:2387153]	GO:0007631:feeding behavior;GO:0007186:G protein-coupled receptor signaling pathway;	GO:0005576:extracellular region;GO:0016021:integral component of membrane;	GO:0001664:G protein-coupled receptor binding;	K05267	-
ENSMUSG00000025389	2144	0	0	0	0	1	0.02	20	0.59	7	0.12	6	0.12	5.65312	-4.77304	2.16534	-2.20429	0.027504	NA	Down	10	128061707	128067681	+	Mip	major intrinsic protein of lens fiber [Source:MGI Symbol%3BAcc:MGI:96990]	GO:1990349:gap junction-mediated intercellular transport;GO:0002088:lens development in camera-type eye;GO:0045785:positive regulation of cell adhesion;GO:0051289:protein homotetramerization;GO:0007601:visual perception;	GO:0005783:endoplasmic reticulum;GO:0016021:integral component of membrane;GO:0005886:plasma membrane;	GO:0005212:structural constituent of eye lens;GO:0015250:water channel activity;	K09863	-
ENSMUSG00000020641	4335	139	1.79	109	1.91	30	0.34	40	0.58	52	0.46	22	0.22	71.9193	1.73603	0.787831	2.20355	0.0275559	0.512219	Ups	12	26492745	26506451	-	Rsad2	radical S-adenosyl methionine domain containing 2 [Source:MGI Symbol%3BAcc:MGI:1929628]	GO:0043367:CD4-positive, alpha-beta T cell differentiation;GO:0051607:defense response to virus;GO:0045071:negative regulation of viral genome replication;GO:2000553:positive regulation of T-helper 2 cell cytokine production;GO:0034157:positive regulation of toll-like receptor 7 signaling pathway;GO:0034165:positive regulation of toll-like receptor 9 signaling pathway;	GO:0005783:endoplasmic reticulum;GO:0005811:lipid droplet;	GO:0003824:catalytic activity;GO:0051536:iron-sulfur cluster binding;GO:0046872:metal ion binding;	K15045	ko05164 Influenza A;;
ENSMUSG00000031722	1606	34	1.18	0	0	32	0.98	48	1.88	31	0.74	309	8.38	69.3251	-2.40289	1.09082	-2.20283	0.027607	0.512219	Down	8	110301760	110305804	-	Hp	haptoglobin [Source:MGI Symbol%3BAcc:MGI:96211]	GO:0006953:acute-phase response;GO:0042742:defense response to bacterium;	GO:0005576:extracellular region;	GO:0016209:antioxidant activity;GO:0030492:hemoglobin binding;GO:0004252:serine-type endopeptidase activity;	K16142	-
ENSMUSG00000020732	5330	16	0.17	95	1.35	4	0.04	0	0	16	0.11	8	0.07	28.902	3.12374	1.41878	2.20171	0.027686	0.512654	Ups	11	114982257	115053062	+	Rab37	RAB37%2C member RAS oncogene family [Source:MGI Symbol%3BAcc:MGI:1929945]	-	GO:0005793:endoplasmic reticulum-Golgi intermediate compartment;	GO:0005525:GTP binding;GO:0003924:GTPase activity;	K07914	-
ENSMUSG00000024436	2089	166	4.43	30	1.09	265	6.26	252	7.58	414	7.56	527	10.99	248.666	-1.14765	0.521359	-2.20127	0.027717	0.51266	Down	17	36221271	36227281	-	Mrps18b	mitochondrial ribosomal protein S18B [Source:MGI Symbol%3BAcc:MGI:1914223]	GO:0032543:mitochondrial translation;	GO:0005739:mitochondrion;GO:0005840:ribosome;	GO:0003735:structural constituent of ribosome;	K16174	ko05203 Viral carcinogenesis;;
ENSMUSG00000017713	2910	65	1.25	31	0.81	130	2.2	105	2.27	262	3.44	287	4.3	129.921	-1.22907	0.558712	-2.19983	0.0278188	0.51266	Down	11	117758778	117764307	-	Tha1	threonine aldolase 1 [Source:MGI Symbol%3BAcc:MGI:1919026]	-	-	-	K01620	ko00260 Glycine, serine and threonine metabolism;ko01100 Metabolic pathways;ko01230 Biosynthesis of amino acids;;
ENSMUSG00000081217	352	0	0	28	6.03	1	0.14	0	0	1	0.11	0	0	6.89271	5.42778	2.4685	2.19882	0.0278908	0.51266	Ups	X	140410955	140411464	+	Gm15268	predicted gene 15268 [Source:MGI Symbol%3BAcc:MGI:3708116]	-	-	-	-	-
ENSMUSG00000084140	233	0	0	46	14.97	1	0.21	0	0	3	0.49	0	0	11.3735	4.9618	2.2578	2.19763	0.0279755	0.512819	Ups	2	121235722	121235954	+	Gm14000	predicted gene 14000 [Source:MGI Symbol%3BAcc:MGI:3650179]	-	-	-	-	-
ENSMUSG00000034755	13946	0	0	0	0	1	0	21	0.09	10	0.03	3	0.01	5.72733	-4.79302	2.18372	-2.19488	0.028172	NA	Down	X	119199956	119820316	+	Pcdh11x	protocadherin 11 X-linked [Source:MGI Symbol%3BAcc:MGI:2442849]	GO:0007156:homophilic cell adhesion via plasma membrane adhesion molecules;	GO:0016021:integral component of membrane;GO:0005886:plasma membrane;	GO:0005509:calcium ion binding;	K16498	-
ENSMUSG00000102713	1193	0	0	0	0	2	0.08	32	1.69	6	0.19	6	0.22	8.00802	-4.52158	2.06063	-2.19427	0.0282158	0.513617	Down	18	37962061	37963253	-	Gm29994	predicted gene%2C 29994 [Source:MGI Symbol%3BAcc:MGI:5589153]	-	-	-	-	-
ENSMUSG00000075014	660	119	10.06	361	41.47	11	0.82	37	3.52	3	0.17	21	1.39	119.089	3.36669	1.53461	2.19384	0.0282469	0.513671	Ups	2	98496892	98497646	-	Gm10800	predicted gene 10800 [Source:MGI Symbol%3BAcc:MGI:3641657]	-	-	-	-	-
ENSMUSG00000088793	117	0	0	0	0	1	0.42	22	11.82	2	0.65	9	3.35	5.93963	-4.84547	2.21015	-2.19237	0.0283528	NA	Down	9	44387713	44387829	-	Gm22540	predicted gene%2C 22540 [Source:MGI Symbol%3BAcc:MGI:5452317]	-	-	-	-	-
ENSMUSG00000036760	12300	0	0	45	0.28	0	0	0	0	2	0.01	0	0	10.8761	5.43134	2.48018	2.1899	0.0285315	0.51679	Ups	15	72372938	72418189	-	Kcnk9	potassium channel%2C subfamily K%2C member 9 [Source:MGI Symbol%3BAcc:MGI:3521816]	GO:1990573:potassium ion import across plasma membrane;	GO:0016021:integral component of membrane;GO:0005886:plasma membrane;	GO:0005267:potassium channel activity;	K04919	ko04925 Aldosterone synthesis and secretion;;
ENSMUSG00000029334	5369	139	1.44	102	1.44	13	0.12	34	0.4	21	0.15	28	0.23	64.0455	1.98198	0.905789	2.18812	0.0286607	0.517141	Ups	5	99077632	99185210	-	Prkg2	protein kinase%2C cGMP-dependent%2C type II [Source:MGI Symbol%3BAcc:MGI:108173]	-	-	GO:0005524:ATP binding;GO:0030553:cGMP binding;GO:0004692:cGMP-dependent protein kinase activity;	K19477	ko04022 cGMP-PKG signaling pathway;ko04540 Gap junction;ko04611 Platelet activation;ko04713 Circadian entrainment;ko04714 Thermogenesis;ko04730 Long-term depression;ko04740 Olfactory transduction;ko04923 Regulation of lipolysis in adipocytes;ko04924 Renin secretion;ko04970 Salivary secretion;;
ENSMUSG00000019080	2456	33	0.75	0	0	61	1.23	76	1.94	182	2.83	193	3.42	78.1657	-2.04105	0.932969	-2.18769	0.0286923	0.517141	Down	15	76585665	76588439	+	Mfsd3	major facilitator superfamily domain containing 3 [Source:MGI Symbol%3BAcc:MGI:1916822]	-	GO:0016021:integral component of membrane;	GO:0022857:transmembrane transporter activity;	-	-
ENSMUSG00000040121	1662	11	0.37	173	7.89	28	0.83	18	0.68	33	0.76	21	0.55	57.3641	2.21092	1.01094	2.18698	0.0287437	0.517192	Ups	6	146934082	146935743	+	Rep15	RAB15 effector protein [Source:MGI Symbol%3BAcc:MGI:1913782]	GO:0001881:receptor recycling;	-	-	K09228	-
ENSMUSG00000053519	6309	15	0.13	85	1.02	19	0.15	8	0.08	14	0.08	11	0.08	30.4002	2.44858	1.11967	2.18687	0.0287518	0.517192	Ups	11	33579339	33943152	-	Kcnip1	Kv channel-interacting protein 1 [Source:MGI Symbol%3BAcc:MGI:1917607]	-	-	GO:0005509:calcium ion binding;	-	-
ENSMUSG00000064329	11146	14	0.07	65	0.44	6	0.03	9	0.05	3	0.01	1	0	21.0265	3.12096	1.42754	2.18626	0.0287967	0.517491	Ups	2	66101122	66271184	-	Scn1a	sodium channel%2C voltage-gated%2C type I%2C alpha [Source:MGI Symbol%3BAcc:MGI:98246]	GO:0034765:regulation of ion transmembrane transport;GO:0007628:adult walking behavior;GO:0050966:detection of mechanical stimulus involved in sensory perception of pain;GO:0050884:neuromuscular process controlling posture;GO:0019228:neuronal action potential;GO:0019227:neuronal action potential propagation;	GO:0001518:voltage-gated sodium channel complex;GO:0043194:axon initial segment;GO:0014704:intercalated disc;GO:0043025:neuronal cell body;GO:0033268:node of Ranvier;GO:0030315:T-tubule;GO:0030018:Z disc;	GO:0005244:voltage-gated ion channel activity;GO:0005248:voltage-gated sodium channel activity;	K04833	ko04728 Dopaminergic synapse;;
ENSMUSG00000066842	21191	197	0.52	101	0.36	171	0.4	47	0.14	153	0.28	91	0.19	124.377	1.11861	0.511873	2.18533	0.0288648	0.518206	Ups	1	150438275	150869186	-	Hmcn1	hemicentin 1 [Source:MGI Symbol%3BAcc:MGI:2685047]	GO:0009617:response to bacterium;	GO:0005604:basement membrane;GO:0005938:cell cortex;GO:0030054:cell junction;GO:0005576:extracellular region;	GO:0005509:calcium ion binding;	K17341	-
ENSMUSG00000108525	378	10	1.48	72	14.44	2	0.26	0	0	0	0	9	1.04	20.4846	3.8399	1.75745	2.18493	0.028894	0.51822	Ups	6	83769584	83769961	-	Gm7443	predicted gene 7443 [Source:MGI Symbol%3BAcc:MGI:3644945]	-	-	-	-	-
ENSMUSG00000113421	2996	9	0.17	11	0.28	0	0	0	0	0	0	0	0	4.22001	5.70658	2.61284	2.18405	0.0289584	NA	Ups	12	27648200	27665361	+	Gm4166	predicted gene 4166 [Source:MGI Symbol%3BAcc:MGI:3782342]	-	-	-	-	-
ENSMUSG00000048399	1837	0	0	70	2.89	6	0.16	0	0	5	0.1	4	0.09	18.6271	3.91066	1.7921	2.18217	0.0290972	0.519317	Ups	16	25105567	25241094	+	Tprg	transformation related protein 63 regulated [Source:MGI Symbol%3BAcc:MGI:1918588]	-	-	-	-	-
ENSMUSG00000075202	5096	0	0	25	0.37	0	0	0	0	0	0	0	0	5.92164	6.19474	2.84075	2.18067	0.029208	NA	Ups	2	85987087	85992182	-	Olfr1042	olfactory receptor 1042 [Source:MGI Symbol%3BAcc:MGI:3030876]	-	GO:0016021:integral component of membrane;GO:0005886:plasma membrane;	GO:0004930:G protein-coupled receptor activity;GO:0004984:olfactory receptor activity;	K04257	ko04740 Olfactory transduction;;
ENSMUSG00000107377	2865	0	0	25	0.66	0	0	0	0	0	0	0	0	5.92164	6.19474	2.84075	2.18067	0.029208	NA	Ups	6	27441088	27443952	-	Gm42801	predicted gene 42801 [Source:MGI Symbol%3BAcc:MGI:5662938]	-	-	-	-	-
ENSMUSG00000110643	316	0	0	25	6	0	0	0	0	0	0	0	0	5.92164	6.19474	2.84075	2.18067	0.029208	NA	Ups	8	72789913	72790432	-	Gm18924	predicted gene%2C 18924 [Source:MGI Symbol%3BAcc:MGI:5011109]	-	-	-	-	-
ENSMUSG00000026822	2623	26	0.55	176	5.09	90	1.69	6	0.14	87	1.27	32	0.53	75.3633	1.9543	0.896356	2.18028	0.029237	0.51984	Ups	2	32274645	32278264	-	Lcn2	lipocalin 2 [Source:MGI Symbol%3BAcc:MGI:96757]	-	GO:0005576:extracellular region;	GO:0036094:small molecule binding;	-	-
ENSMUSG00000095762	342	14	2.28	77	17.07	3	0.43	3	0.55	6	0.67	10	1.27	23.9158	2.96011	1.35816	2.1795	0.0292944	0.51984	Ups	8	123568470	123568811	+	Gm16378	predicted gene 16378 [Source:MGI Symbol%3BAcc:MGI:3646886]	-	-	-	-	-
ENSMUSG00000032291	802	0	0	0	0	2	0.12	16	1.25	14	0.67	15	0.81	7.12723	-4.3466	1.99469	-2.17908	0.0293256	0.51984	Down	9	54672032	54680394	+	Crabp1	cellular retinoic acid binding protein I [Source:MGI Symbol%3BAcc:MGI:88490]	GO:0034653:retinoic acid catabolic process;	GO:0005737:cytoplasm;	GO:0001972:retinoic acid binding;	K17337	-
ENSMUSG00000085218	1311	107	4.55	271	15.67	145	5.46	57	2.73	167	4.86	107	3.56	150.366	1.22299	0.561962	2.17629	0.0295333	0.520615	Ups	2	106473259	106480709	-	BB218582	expressed sequence BB218582 [Source:MGI Symbol%3BAcc:MGI:2139448]	-	-	-	-	-
ENSMUSG00000119272	107	19	9.9	0	0	5	2.31	0	0	0	0	0	0	4.16776	5.69902	2.6193	2.17578	0.0295718	NA	Ups	17	13652295	13652401	-	U6	U6 spliceosomal RNA [Source:RFAM%3BAcc:RF00026]	-	-	-	-	-
ENSMUSG00000027208	3248	106	1.82	57	1.33	40	0.61	22	0.43	34	0.4	24	0.32	50.0753	1.74886	0.803985	2.17524	0.0296124	0.521106	Ups	2	125876578	125933105	+	Fgf7	fibroblast growth factor 7 [Source:MGI Symbol%3BAcc:MGI:95521]	GO:0008543:fibroblast growth factor receptor signaling pathway;	GO:0005576:extracellular region;	GO:0005104:fibroblast growth factor receptor binding;GO:0008083:growth factor activity;	K04358	ko04010 MAPK signaling pathway;ko04014 Ras signaling pathway;ko04015 Rap1 signaling pathway;ko04151 PI3K-Akt signaling pathway;ko04810 Regulation of actin cytoskeleton;ko05200 Pathways in cancer;ko05218 Melanoma;ko05224 Breast cancer;ko05226 Gastric cancer;;
ENSMUSG00000039193	4807	42	0.49	94	1.48	24	0.25	0	0	31	0.25	15	0.14	39.0322	2.55939	1.17686	2.17476	0.0296482	0.521106	Ups	17	74732433	74766137	-	Nlrc4	NLR family%2C CARD domain containing 4 [Source:MGI Symbol%3BAcc:MGI:3036243]	GO:0002376:immune system process;GO:0042981:regulation of apoptotic process;	GO:0005829:cytosol;	-	K12805	ko04621 NOD-like receptor signaling pathway;ko05132 Salmonella infection;ko05134 Legionellosis;;
ENSMUSG00000111854	3246	0	0	0	0	0	0	26	0.5	3	0.04	0	0	5.33427	-5.69047	2.61791	-2.17367	0.02973	NA	Down	9	41462802	41470555	-	Gm48740	predicted gene%2C 48740 [Source:MGI Symbol%3BAcc:MGI:6098406]	-	-	-	-	-
ENSMUSG00000082884	510	40	4.37	18	2.68	47	4.55	50	6.16	36	2.69	362	30.93	85.719	-1.85016	0.851935	-2.17172	0.0298772	0.522647	Down	2	22480036	22480545	-	Gm13339	predicted gene 13339 [Source:MGI Symbol%3BAcc:MGI:3650221]	-	-	-	-	-
ENSMUSG00000068601	1141	0	0	0	0	11	0.48	29	1.6	32	1.07	58	2.21	19.32	-3.35075	1.54297	-2.17162	0.0298843	0.522647	Down	6	39396821	39398228	+	Gm10244	predicted gene 10244 [Source:MGI Symbol%3BAcc:MGI:3642504]	-	-	-	-	-
ENSMUSG00000045091	1088	0	0	0	0	2	0.09	0	0	26	0.91	42	1.68	9.34603	-4.77115	2.20082	-2.16789	0.0301667	0.52308	Down	1	92934056	92939991	+	Aqp12	aquaporin 12 [Source:MGI Symbol%3BAcc:MGI:2664636]	-	GO:0016021:integral component of membrane;GO:0005886:plasma membrane;	GO:0015267:channel activity;	K09871	-
ENSMUSG00000083553	672	0	0	0	0	0	0	24	2.24	0	0	4	0.26	5.21549	-5.65774	2.6106	-2.16722	0.030218	NA	Down	11	8333182	8333853	-	Gm11989	predicted gene 11989 [Source:MGI Symbol%3BAcc:MGI:3702318]	-	-	-	-	-
ENSMUSG00000097082	1144	0	0	49	3.25	0	0	0	0	0	0	2	0.08	11.9025	5.28946	2.44242	2.16567	0.0303368	0.525033	Ups	10	111422624	111430178	-	4933440J02Rik	RIKEN cDNA 4933440J02 gene [Source:MGI Symbol%3BAcc:MGI:1918571]	-	-	-	-	-
ENSMUSG00000032473	4456	287	3.59	146	2.48	16	0.18	40	0.56	6	0.05	91	0.89	110.328	2.02237	0.934603	2.16388	0.0304737	0.526261	Ups	9	99571514	99599320	-	Cldn18	claudin 18 [Source:MGI Symbol%3BAcc:MGI:1929209]	GO:0070830:bicellular tight junction assembly;GO:0007155:cell adhesion;	GO:0005923:bicellular tight junction;GO:0016021:integral component of membrane;GO:0005886:plasma membrane;	GO:0005198:structural molecule activity;	K06087	ko04514 Cell adhesion molecules (CAMs);ko04530 Tight junction;ko04670 Leukocyte transendothelial migration;ko05160 Hepatitis C;;
ENSMUSG00000065258	74	0	0	0	0	1	0.67	14	11.89	17	8.77	4	2.36	5.28712	-4.67898	2.16334	-2.16285	0.0305527	NA	Down	2	26801273	26801346	+	Gm23969	predicted gene%2C 23969 [Source:MGI Symbol%3BAcc:MGI:5453746]	-	-	-	-	-
ENSMUSG00000098164	1951	11	0.31	66	2.57	0	0	0	0	1	0.02	7	0.16	18.7515	3.93154	1.81912	2.16124	0.0306769	0.526521	Ups	17	22958918	22970482	+	Gm5493	predicted gene 5493 [Source:MGI Symbol%3BAcc:MGI:3644511]	-	-	-	-	-
ENSMUSG00000022548	2577	20	0.43	64	1.88	9	0.17	0	0	16	0.24	4	0.07	22.4438	3.0686	1.42012	2.1608	0.0307109	0.526521	Ups	16	31115010	31133626	-	Apod	apolipoprotein D [Source:MGI Symbol%3BAcc:MGI:88056]	GO:0007568:aging;GO:0007420:brain development;GO:0006006:glucose metabolic process;GO:0006629:lipid metabolic process;GO:0006869:lipid transport;GO:1900016:negative regulation of cytokine production involved in inflammatory response;GO:0051895:negative regulation of focal adhesion assembly;GO:0060588:negative regulation of lipoprotein lipid oxidation;GO:0071638:negative regulation of monocyte che…	GO:0022626:cytosolic ribosome;GO:0030425:dendrite;GO:0005783:endoplasmic reticulum;GO:0005615:extracellular space;GO:0043025:neuronal cell body;GO:0048471:perinuclear region of cytoplasm;	GO:0015485:cholesterol binding;	K03098	-
ENSMUSG00000099284	67	0	0	0	0	1	0.74	29	27.21	2	1.14	2	1.3	6.25159	-4.92017	2.27813	-2.15974	0.0307929	NA	Down	5	110813941	110814007	-	Mir7026	microRNA 7026 [Source:MGI Symbol%3BAcc:MGI:5531370]	-	-	-	-	-
ENSMUSG00000093629	1133	36	1.77	144	9.64	30	1.31	20	1.11	37	1.25	27	1.04	56.9915	1.92108	0.890227	2.15796	0.0309308	0.52797	Ups	12	85133148	85135002	+	Prox2os	prospero homeobox 2 opposite strand [Source:MGI Symbol%3BAcc:MGI:5011542]	-	-	-	-	-
ENSMUSG00000071203	5204	136	1.46	92	1.34	112	1.06	41	0.5	68	0.5	76	0.64	89.7344	1.25171	0.580722	2.15544	0.0311274	0.528359	Ups	13	100348247	100382831	-	Naip5	NLR family%2C apoptosis inhibitory protein 5 [Source:MGI Symbol%3BAcc:MGI:1298220]	-	-	GO:0005524:ATP binding;GO:0043027:cysteine-type endopeptidase inhibitor activity involved in apoptotic process;	K12807	ko04621 NOD-like receptor signaling pathway;ko05134 Legionellosis;;
ENSMUSG00000059729	4430	24	0.3	0	0	1	0.01	0	0	0	0	0	0	4.45717	5.79448	2.69067	2.15354	0.031276	NA	Ups	11	49379897	49388323	+	Olfr1385	olfactory receptor 1385 [Source:MGI Symbol%3BAcc:MGI:3031219]	-	GO:0016021:integral component of membrane;GO:0005886:plasma membrane;	GO:0004930:G protein-coupled receptor activity;GO:0004984:olfactory receptor activity;	K04257	ko04740 Olfactory transduction;;
ENSMUSG00000085562	4441	15	0.19	0	0	28	0.31	65	0.92	111	0.95	68	0.67	41.5871	-2.29973	1.06822	-2.15285	0.0313307	0.528359	Down	4	125781644	125816210	-	2610028E06Rik	RIKEN cDNA 2610028E06 gene [Source:MGI Symbol%3BAcc:MGI:1919645]	-	-	-	-	-
ENSMUSG00000056895	614	0	0	0	0	2	0.16	13	1.33	26	1.62	9	0.64	6.96404	-4.31585	2.00499	-2.15256	0.0313537	0.528359	Down	11	58839746	58840359	+	H2bu2	H2B.U histone 2 [Source:MGI Symbol%3BAcc:MGI:1925553]	-	GO:0000786:nucleosome;GO:0005634:nucleus;	GO:0003677:DNA binding;GO:0046982:protein heterodimerization activity;	K11252	ko05034 Alcoholism;ko05203 Viral carcinogenesis;ko05322 Systemic lupus erythematosus;;
ENSMUSG00000072780	11289	22	0.11	0	0	2	0.01	0	0	0	0	0	0	4.25028	5.72634	2.66223	2.15096	0.0314793	NA	Ups	6	123755838	123801871	+	Vmn2r24	vomeronasal 2%2C receptor 24 [Source:MGI Symbol%3BAcc:MGI:3647530]	-	GO:0016021:integral component of membrane;GO:0005886:plasma membrane;GO:0005887:integral component of plasma membrane;	GO:0004930:G protein-coupled receptor activity;	K04613	-
ENSMUSG00000101344	790	0	0	0	0	0	0	14	1.11	4	0.19	4	0.22	3.72352	-5.17019	2.40487	-2.14988	0.0315646	NA	Down	1	73789480	73881076	-	Gm29183	predicted gene 29183 [Source:MGI Symbol%3BAcc:MGI:5579889]	-	-	-	-	-
ENSMUSG00000082368	1049	0	0	24	1.73	0	0	0	0	0	0	0	0	5.68477	6.13563	2.85433	2.14959	0.031588	NA	Ups	4	69965394	69966442	+	Gm11225	predicted gene 11225 [Source:MGI Symbol%3BAcc:MGI:3651505]	-	-	-	-	-
ENSMUSG00000107160	152	0	0	24	11.97	0	0	0	0	0	0	0	0	5.68477	6.13563	2.85433	2.14959	0.031588	NA	Ups	5	76558201	76558352	+	Gm42666	predicted gene 42666 [Source:MGI Symbol%3BAcc:MGI:5662803]	-	-	-	-	-
ENSMUSG00000020604	3906	105	1.5	19	0.37	108	1.36	145	2.33	314	3.07	214	2.39	133.456	-1.2317	0.573073	-2.14929	0.0316114	0.529542	Down	11	109364200	109464156	+	Arsg	arylsulfatase G [Source:MGI Symbol%3BAcc:MGI:1921258]	GO:0006790:sulfur compound metabolic process;	GO:0005783:endoplasmic reticulum;GO:0005615:extracellular space;GO:0005764:lysosome;	GO:0004065:arylsulfatase activity;	K12381	ko04142 Lysosome;;
ENSMUSG00000069733	1537	29	1.05	148	7.3	8	0.26	17	0.7	15	0.37	24	0.68	49.9307	2.29388	1.06751	2.1488	0.0316499	0.529701	Ups	4	100336046	100407344	+	Ube2u	ubiquitin-conjugating enzyme E2U (putative) [Source:MGI Symbol%3BAcc:MGI:3588216]	-	-	GO:0005524:ATP binding;GO:0016740:transferase activity;	K10584	ko04120 Ubiquitin mediated proteolysis;;
ENSMUSG00000025977	3514	0	0	0	0	1	0.01	29	0.52	1	0.01	3	0.04	6.29106	-4.92961	2.2944	-2.14854	0.0316708	NA	Down	1	55287817	55402628	-	Boll	boule homolog%2C RNA binding protein [Source:MGI Symbol%3BAcc:MGI:1922638]	GO:0030154:cell differentiation;GO:0007275:multicellular organism development;GO:0007283:spermatogenesis;	-	GO:0003729:mRNA binding;	-	-
ENSMUSG00000025165	1692	21	0.69	94	4.21	24	0.7	10	0.37	24	0.54	12	0.31	35.987	2.22417	1.03563	2.14766	0.0317406	0.529922	Ups	11	120958233	120972046	-	Sectm1a	secreted and transmembrane 1A [Source:MGI Symbol%3BAcc:MGI:2384805]	GO:0006955:immune response;	-	GO:0005125:cytokine activity;	-	-
ENSMUSG00000038193	2351	0	0	0	0	0	0	16	0.43	3	0.05	3	0.06	3.85213	-5.21813	2.42998	-2.1474	0.0317617	NA	Down	8	57774018	57777668	+	Hand2	heart and neural crest derivatives expressed 2 [Source:MGI Symbol%3BAcc:MGI:103580]	GO:0007512:adult heart development;GO:0010629:negative regulation of gene expression;GO:0010613:positive regulation of cardiac muscle hypertrophy;GO:0070374:positive regulation of ERK1 and ERK2 cascade;GO:0010628:positive regulation of gene expression;GO:1900745:positive regulation of p38MAPK cascade;GO:2000679:positive regulation of transcription regulatory region DNA binding;GO:0034103:regulati…	GO:0000785:chromatin;GO:0032991:protein-containing complex;	GO:0001228:DNA-binding transcription activator activity, RNA polymerase II-specific;GO:0070888:E-box binding;GO:0003680:AT DNA binding;GO:0046983:protein dimerization activity;	K18486	-
ENSMUSG00000091661	2688	0	0	0	0	0	0	28	0.65	1	0.01	0	0	5.50235	-5.73517	2.6711	-2.14712	0.0317838	NA	Down	9	123597179	123620354	-	Gm17021	predicted gene 17021 [Source:MGI Symbol%3BAcc:MGI:4937848]	-	-	-	-	-
ENSMUSG00000030148	2926	108	2.06	66	1.71	63	1.06	7	0.15	33	0.43	54	0.8	57.5031	1.77983	0.829337	2.14609	0.0318661	0.529922	Ups	6	123083387	123120958	+	Clec4a2	C-type lectin domain family 4%2C member a2 [Source:MGI Symbol%3BAcc:MGI:1349412]	GO:0002250:adaptive immune response;GO:0042590:antigen processing and presentation of exogenous peptide antigen via MHC class I;GO:0036037:CD8-positive, alpha-beta T cell activation;GO:0045087:innate immune response;GO:0032720:negative regulation of tumor necrosis factor production;GO:0002470:plasmacytoid dendritic cell antigen processing and presentation;	GO:0016021:integral component of membrane;	GO:0005509:calcium ion binding;GO:0005537:mannose binding;	K10057	-
ENSMUSG00000086693	1804	0	0	0	0	2	0.05	27	0.94	9	0.19	6	0.14	7.37063	-4.39707	2.05321	-2.14156	0.0322291	0.531605	Down	13	41109890	41154627	-	A730081D07Rik	RIKEN cDNA A730081D07 gene [Source:MGI Symbol%3BAcc:MGI:2441825]	-	-	-	-	-
ENSMUSG00000107682	633	0	0	0	0	0	0	26	2.58	2	0.12	0	0	5.22567	-5.66051	2.64542	-2.13974	0.0323759	NA	Down	6	83985880	83989103	-	Gm33024	predicted gene%2C 33024 [Source:MGI Symbol%3BAcc:MGI:5592183]	-	-	-	-	-
ENSMUSG00000050121	2946	8	0.15	71	1.83	3	0.05	0	0	13	0.17	2	0.03	20.416	3.40481	1.59351	2.13667	0.0326247	0.534531	Ups	19	41050149	41065552	-	Opalin	oligodendrocytic myelin paranodal and inner loop protein [Source:MGI Symbol%3BAcc:MGI:2657025]	-	GO:0016021:integral component of membrane;GO:0005886:plasma membrane;	-	-	-
ENSMUSG00000109016	428	0	0	0	0	1	0.12	16	2.35	3	0.27	12	1.22	5.33662	-4.68796	2.19629	-2.1345	0.0328022	NA	Down	7	130122575	130123002	+	Gm44647	predicted gene 44647 [Source:MGI Symbol%3BAcc:MGI:5753223]	-	-	-	-	-
ENSMUSG00000034445	3910	216	3.08	22	0.43	236	2.98	186	2.99	578	5.64	578	6.44	263.982	-1.20296	0.564207	-2.13213	0.0329961	0.537796	Down	19	10554536	10573325	+	Cyb561a3	cytochrome b561 family%2C member A3 [Source:MGI Symbol%3BAcc:MGI:2686925]	GO:0006879:cellular iron ion homeostasis;	GO:0016021:integral component of membrane;GO:0031902:late endosome membrane;GO:0005765:lysosomal membrane;GO:0005730:nucleolus;	GO:0046872:metal ion binding;GO:0016491:oxidoreductase activity;	K16295	-
ENSMUSG00000116165	2001	10	0.28	0	0	70	1.73	75	2.36	157	2.99	169	3.68	68.9457	-2.17068	1.01821	-2.13186	0.0330185	0.537796	Down	15	78798119	78803717	+	Pdxp	pyridoxal (pyridoxine%2C vitamin B6) phosphatase [Source:MGI Symbol%3BAcc:MGI:1919282]	GO:0007165:signal transduction;	GO:0005737:cytoplasm;	GO:0016791:phosphatase activity;	K07758	ko00750 Vitamin B6 metabolism;ko01100 Metabolic pathways;;
ENSMUSG00000046590	950	0	0	18	1.44	1	0.05	0	0	0	0	0	0	4.41546	5.76836	2.7064	2.13138	0.0330583	NA	Ups	2	87931380	87932329	-	Olfr1165-ps	olfactory receptor 1165%2C pseudogene [Source:MGI Symbol%3BAcc:MGI:3030999]	GO:0007186:G protein-coupled receptor signaling pathway;GO:0007608:sensory perception of smell;	GO:0016021:integral component of membrane;GO:0005886:plasma membrane;	GO:0004930:G protein-coupled receptor activity;GO:0005549:odorant binding;GO:0004984:olfactory receptor activity;	K04257	ko04740 Olfactory transduction;;
ENSMUSG00000091345	9413	123	0.73	452	3.64	254	1.33	161	1.08	173	0.7	189	0.87	245.491	1.1075	0.519896	2.13024	0.033152	0.537796	Ups	9	105733277	105837842	-	Col6a5	collagen%2C type VI%2C alpha 5 [Source:MGI Symbol%3BAcc:MGI:3648134]	-	GO:0005581:collagen trimer;	-	K06238	ko04151 PI3K-Akt signaling pathway;ko04510 Focal adhesion;ko04512 ECM-receptor interaction;ko04974 Protein digestion and absorption;ko05165 Human papillomavirus infection;;
ENSMUSG00000102912	2288	16	0.39	66	2.19	17	0.37	0	0	16	0.27	7	0.13	23.8593	2.89288	1.35856	2.12937	0.0332237	0.537796	Ups	4	108480126	108482413	-	Gm20731	predicted gene%2C 20731 [Source:MGI Symbol%3BAcc:MGI:5313040]	-	-	-	-	-
ENSMUSG00000087380	2406	87	2.02	81	2.55	29	0.59	0	0	28	0.44	31	0.56	46.828	2.34818	1.10298	2.12894	0.0332589	0.537796	Ups	6	31197286	31314339	+	2210408F21Rik	RIKEN cDNA 2210408F21 gene [Source:MGI Symbol%3BAcc:MGI:1920902]	-	-	-	-	-
ENSMUSG00000089998	4046	0	0	0	0	9	0.11	32	0.5	33	0.31	35	0.38	16.2972	-3.39209	1.59352	-2.12869	0.0332802	0.537796	Down	3	103871852	103875897	-	Phtf1os	putative homeodomain transcription factor 1%2C opposite strand [Source:MGI Symbol%3BAcc:MGI:3698050]	-	-	-	-	-
ENSMUSG00000114045	2709	94	1.94	140	3.92	42	0.76	25	0.58	57	0.8	53	0.85	75.2558	1.57501	0.740149	2.12796	0.0333401	0.537796	Ups	12	108755961	108758669	-	Gm34220	predicted gene%2C 34220 [Source:MGI Symbol%3BAcc:MGI:5593379]	-	-	-	-	-
ENSMUSG00000044134	2412	54	1.25	86	2.7	175	3.58	89	2.32	492	7.78	377	6.81	183.03	-1.15932	0.544964	-2.12733	0.0333928	0.538066	Down	5	121987047	121992695	+	Pheta1	PH domain containing endocytic trafficking adaptor 1 [Source:MGI Symbol%3BAcc:MGI:2442708]	GO:0007032:endosome organization;GO:0001881:receptor recycling;GO:0042147:retrograde transport, endosome to Golgi;	GO:0030136:clathrin-coated vesicle;GO:0005829:cytosol;GO:0005769:early endosome;GO:0055037:recycling endosome;GO:0005802:trans-Golgi network;	GO:0042803:protein homodimerization activity;	-	-
ENSMUSG00000096942	438	8	1.02	3	0.52	48	5.41	12	1.72	167	14.55	158	15.72	53.2774	-2.20288	1.03625	-2.12582	0.0335179	0.538289	Down	12	110864548	110864985	+	Rps19-ps6	ribosomal protein S19%2C pseudogene 6 [Source:MGI Symbol%3BAcc:MGI:5011818]	-	-	-	-	-
ENSMUSG00000047604	2161	169	4.36	211	7.4	124	2.83	333	9.69	199	3.51	881	17.76	315.333	-1.12721	0.530822	-2.12351	0.0337108	0.538638	Down	19	41834411	41836571	-	Frat2	frequently rearranged in advanced T cell lymphomas 2 [Source:MGI Symbol%3BAcc:MGI:2673967]	GO:0016055:Wnt signaling pathway;	-	-	K03096	ko04310 Wnt signaling pathway;ko05200 Pathways in cancer;ko05224 Breast cancer;ko05225 Hepatocellular carcinoma;ko05226 Gastric cancer;;
ENSMUSG00000084929	2291	23	0.56	0	0	1	0.02	0	0	0	0	0	0	4.27778	5.7353	2.70119	2.12325	0.0337328	NA	Ups	4	120148547	120161089	+	Foxo6os	forkhead box O6%2C opposite strand [Source:MGI Symbol%3BAcc:MGI:3028036]	-	-	-	-	-
ENSMUSG00000109251	1698	23	0.76	0	0	1	0.03	0	0	0	0	0	0	4.27778	5.7353	2.70119	2.12325	0.0337328	NA	Ups	7	143181761	143224351	+	E230032D23Rik	RIKEN cDNA E230032D23 gene [Source:MGI Symbol%3BAcc:MGI:3041205]	-	-	-	-	-
ENSMUSG00000107068	4508	10	0.12	0	0	10	0.11	65	0.91	63	0.53	18	0.17	25.3405	-2.70852	1.27627	-2.12221	0.0338201	0.539351	Down	7	126614223	126620269	-	Gm42742	predicted gene 42742 [Source:MGI Symbol%3BAcc:MGI:5662879]	GO:1902808:positive regulation of cell cycle G1/S phase transition;GO:0033148:positive regulation of intracellular estrogen receptor signaling pathway;GO:0045944:positive regulation of transcription by RNA polymerase II;	GO:0044666:MLL3/4 complex;	GO:0030331:estrogen receptor binding;	K14973	-
ENSMUSG00000031150	4165	58	0.78	29	0.53	130	1.54	149	2.25	276	2.53	171	1.79	121.012	-1.17501	0.553913	-2.1213	0.0338969	0.539468	Down	X	7597953	7617144	-	Ccdc120	coiled-coil domain containing 120 [Source:MGI Symbol%3BAcc:MGI:1859619]	GO:0034454:microtubule anchoring at centrosome;GO:0008104:protein localization;	GO:0120103:centriolar subdistal appendage;GO:0005814:centriole;GO:0005737:cytoplasm;	-	-	-
ENSMUSG00000029522	713	130	10.17	180	19.14	146	10.1	12	1.06	144	7.71	100	6.11	120.887	1.41925	0.669061	2.12125	0.0339004	0.539468	Ups	5	115604321	115612781	+	Pla2g1b	phospholipase A2%2C group IB%2C pancreas [Source:MGI Symbol%3BAcc:MGI:101842]	GO:0050482:arachidonic acid secretion;GO:0016042:lipid catabolic process;GO:0006644:phospholipid metabolic process;	GO:0005576:extracellular region;	GO:0005509:calcium ion binding;GO:0004623:phospholipase A2 activity;GO:0102567:phospholipase A2 activity (consuming 1,2-dipalmitoylphosphatidylcholine);GO:0102568:phospholipase A2 activity consuming 1,2-dioleoylphosphatidylethanolamine);	K01047	ko00564 Glycerophospholipid metabolism;ko00565 Ether lipid metabolism;ko00590 Arachidonic acid metabolism;ko00591 Linoleic acid metabolism;ko00592 alpha-Linolenic acid metabolism;ko01100 Metabolic pathways;ko04014 Ras signaling pathway;ko04270 Vascular smooth muscle contraction;ko04972 Pancreatic secretion;ko04975 Fat digestion and absorption;;
ENSMUSG00000003206	1154	0	0	118	7.75	24	1.03	0	0	8	0.26	16	0.6	34.8331	3.27464	1.54613	2.11796	0.0341788	0.541729	Ups	17	56259640	56264022	+	Ebi3	Epstein-Barr virus induced gene 3 [Source:MGI Symbol%3BAcc:MGI:1354171]	-	GO:0016020:membrane;	GO:0004896:cytokine receptor activity;	-	-
ENSMUSG00000048391	7509	0	0	23	0.23	0	0	0	0	0	0	0	0	5.44791	6.074	2.86836	2.11759	0.0342101	NA	Ups	9	19154252	19163283	-	Olfr843	olfactory receptor 843 [Source:MGI Symbol%3BAcc:MGI:3030677]	-	GO:0016021:integral component of membrane;GO:0005886:plasma membrane;	GO:0004930:G protein-coupled receptor activity;GO:0004984:olfactory receptor activity;	K04257	ko04740 Olfactory transduction;;
ENSMUSG00000059319	6013	0	0	23	0.29	0	0	0	0	0	0	0	0	5.44791	6.074	2.86836	2.11759	0.0342101	NA	Ups	7	86233070	86240336	+	Olfr295	olfactory receptor 295 [Source:MGI Symbol%3BAcc:MGI:3030129]	-	GO:0016021:integral component of membrane;	GO:0004930:G protein-coupled receptor activity;GO:0004984:olfactory receptor activity;	K04257	ko04740 Olfactory transduction;;
ENSMUSG00000087194	3824	0	0	23	0.46	0	0	0	0	0	0	0	0	5.44791	6.074	2.86836	2.11759	0.0342101	NA	Ups	4	112661813	113144170	-	Skint6	selection and upkeep of intraepithelial T cells 6 [Source:MGI Symbol%3BAcc:MGI:3649262]	-	GO:0016021:integral component of membrane;	-	-	-
ENSMUSG00002075115	125	0	0	23	13.95	0	0	0	0	0	0	0	0	5.44791	6.074	2.86836	2.11759	0.0342101	NA	Ups	2	165749971	165750095	-	-	-	-	-	-	-	-
ENSMUSG00000042045	1318	0	0	0	0	0	0	34	1.62	0	0	0	0	6.54956	-5.98838	2.82963	-2.11631	0.0343183	NA	Down	9	53757448	53761844	+	Sln	sarcolipin [Source:MGI Symbol%3BAcc:MGI:1913652]	-	GO:0016021:integral component of membrane;	GO:0030234:enzyme regulator activity;GO:0022857:transmembrane transporter activity;	-	-
ENSMUSG00000066760	5488	0	0	0	0	2	0.02	32	0.37	4	0.03	5	0.04	7.64276	-4.45362	2.10458	-2.11615	0.0343319	0.541729	Down	7	16807965	16867375	+	Psg16	pregnancy specific glycoprotein 16 [Source:MGI Symbol%3BAcc:MGI:1347249]	-	-	-	K06499	-
ENSMUSG00002076399	260	0	0	0	0	1	0.19	30	7.25	8	1.17	0	0	6.79965	-5.04736	2.38575	-2.11563	0.0343761	NA	Down	2	104952137	104952396	-	-	-	-	-	-	-	-
ENSMUSG00000097025	961	0	0	0	0	0	0	0	0	22	0.87	14	0.63	4.462	-5.44635	2.57496	-2.11512	0.0344194	NA	Down	2	70491493	70492453	-	Gm26558	predicted gene%2C 26558 [Source:MGI Symbol%3BAcc:MGI:5477052]	-	-	-	-	-
ENSMUSG00000005824	1847	0	0	0	0	0	0	13	0.44	3	0.06	5	0.12	3.57036	-5.10933	2.41871	-2.11242	0.0346501	NA	Down	17	57496492	57501177	-	Tnfsf14	tumor necrosis factor (ligand) superfamily%2C member 14 [Source:MGI Symbol%3BAcc:MGI:1355317]	GO:0006955:immune response;GO:0045663:positive regulation of myoblast differentiation;GO:1901741:positive regulation of myoblast fusion;GO:0010820:positive regulation of T cell chemotaxis;GO:0031295:T cell costimulation;	GO:0016021:integral component of membrane;	GO:0005164:tumor necrosis factor receptor binding;	K05477	ko04060 Cytokine-cytokine receptor interaction;ko04064 NF-kappa B signaling pathway;ko05168 Herpes simplex infection;;
ENSMUSG00000086066	1205	0	0	0	0	0	0	19	0.99	1	0.03	2	0.07	4.06478	-5.2949	2.50691	-2.11212	0.0346761	NA	Down	4	5632328	5642284	+	4930423M02Rik	RIKEN cDNA 4930423M02 gene [Source:MGI Symbol%3BAcc:MGI:1921122]	-	-	-	-	-
ENSMUSG00000022818	3144	0	0	0	0	0	0	12	0.24	1	0.01	9	0.12	3.75281	-5.18249	2.45459	-2.11134	0.0347429	NA	Down	16	20127137	20144154	-	Cyp2ab1	cytochrome P450%2C family 2%2C subfamily ab%2C polypeptide 1 [Source:MGI Symbol%3BAcc:MGI:3644957]	-	-	GO:0020037:heme binding;GO:0005506:iron ion binding;GO:0016712:oxidoreductase activity, acting on paired donors, with incorporation or reduction of molecular oxygen, reduced flavin or flavoprotein as one donor, and incorporation of one atom of oxygen;	K17857	-
ENSMUSG00000009734	6985	0	0	0	0	0	0	25	0.22	2	0.01	0	0	5.03304	-5.60612	2.65525	-2.11133	0.0347438	NA	Down	13	18295683	18572271	-	Pou6f2	POU domain%2C class 6%2C transcription factor 2 [Source:MGI Symbol%3BAcc:MGI:2443631]	GO:0007275:multicellular organism development;	GO:0005634:nucleus;	GO:0003677:DNA binding;GO:0000981:DNA-binding transcription factor activity, RNA polymerase II-specific;	K09368	-
ENSMUSG00000107703	2246	0	0	15	0.51	3	0.07	0	0	0	0	0	0	4.00863	5.62926	2.66908	2.10906	0.0349391	NA	Ups	6	15636123	15638368	+	Gm44039	predicted gene%2C 44039 [Source:MGI Symbol%3BAcc:MGI:5690431]	-	-	-	-	-
ENSMUSG00000032915	3491	0	0	102	2.22	9	0.13	0	0	10	0.11	8	0.1	27.7977	3.46838	1.64535	2.10799	0.0350316	0.548825	Ups	17	56056984	56160662	+	Adgre4	adhesion G protein-coupled receptor E4 [Source:MGI Symbol%3BAcc:MGI:1196464]	GO:0007166:cell surface receptor signaling pathway;	GO:0016021:integral component of membrane;GO:0005886:plasma membrane;	GO:0005509:calcium ion binding;GO:0004930:G protein-coupled receptor activity;	K08445	-
ENSMUSG00000036949	2998	17	0.32	0	0	5	0.08	0	0	0	0	0	0	3.80898	5.56955	2.64225	2.10788	0.0350411	NA	Ups	2	14393127	14499788	+	Slc39a12	solute carrier family 39 (zinc transporter)%2C member 12 [Source:MGI Symbol%3BAcc:MGI:2139274]	-	GO:0016021:integral component of membrane;	GO:0046873:metal ion transmembrane transporter activity;	K14718	-
ENSMUSG00000091478	411	157	21.31	78	14.39	318	38.17	144	22.02	571	53.01	702	74.42	288.627	-1.02638	0.487015	-2.10749	0.0350748	0.548825	Down	11	100252542	100252952	-	Gm10039	predicted pseudogene 10039 [Source:MGI Symbol%3BAcc:MGI:3704382]	-	-	-	-	-
ENSMUSG00000075512	1354	0	0	0	0	2	0.07	26	1.21	10	0.28	5	0.16	7.13852	-4.34975	2.06458	-2.10684	0.0351312	0.549237	Down	14	78031385	78036408	-	Gm1587	predicted gene 1587 [Source:MGI Symbol%3BAcc:MGI:2686433]	-	-	-	-	-
ENSMUSG00000084878	586	13	1.24	0	0	9	0.76	0	0	0	0	0	0	3.69896	5.52879	2.62795	2.10384	0.035392	NA	Ups	5	105962639	105966854	-	Lrrc8dos	leucine rich repeat containing 8D%2C opposite strand [Source:MGI Symbol%3BAcc:MGI:3802116]	-	-	-	-	-
ENSMUSG00000000682	1187	258	12.12	122	7.79	346	14.38	65	3.44	126	4.05	237	8.7	189.026	1.06028	0.503986	2.10379	0.0353964	0.549622	Ups	4	133809759	133822393	-	Cd52	CD52 antigen [Source:MGI Symbol%3BAcc:MGI:1346088]	-	-	-	K06488	-
ENSMUSG00000116498	715	34	2.65	38	4.03	24	1.66	0	0	7	0.37	13	0.79	21.4302	2.78652	1.32603	2.1014	0.0356058	0.550962	Ups	15	61029718	61037584	+	Gm38563	predicted gene%2C 38563 [Source:MGI Symbol%3BAcc:MGI:5621448]	-	-	-	-	-
ENSMUSG00000044813	3199	152	2.65	55	1.3	160	2.47	142	2.79	308	3.67	487	6.63	197.505	-1.03815	0.494101	-2.10109	0.0356334	0.550962	Down	4	45423278	45532470	-	Shb	src homology 2 domain-containing transforming protein B [Source:MGI Symbol%3BAcc:MGI:98294]	GO:0007165:signal transduction;	-	-	-	-
ENSMUSG00000086291	1569	0	0	0	0	1	0.03	0	0	4	0.1	42	1.17	6.80509	-5.05602	2.40704	-2.10051	0.0356838	NA	Down	5	34369154	34371146	-	Gm15513	predicted gene 15513 [Source:MGI Symbol%3BAcc:MGI:3782961]	-	-	-	-	-
ENSMUSG00000086322	2124	0	0	0	0	0	0	20	0.59	7	0.13	0	0	4.61284	-5.48169	2.61358	-2.09739	0.0359592	NA	Down	4	133970973	133973184	+	E130218I03Rik	RIKEN cDNA E130218I03 gene [Source:MGI Symbol%3BAcc:MGI:3528958]	-	GO:0005730:nucleolus;GO:0005654:nucleoplasm;GO:0016021:integral component of membrane;	GO:0046872:metal ion binding;	K14821	-
ENSMUSG00000117848	2321	0	0	0	0	1	0.02	18	0.49	8	0.13	4	0.08	5.08031	-4.61438	2.20049	-2.09698	0.0359952	NA	Down	19	45047280	45098781	+	Gm35867	predicted gene%2C 35867 [Source:MGI Symbol%3BAcc:MGI:5595026]	-	-	-	-	-
ENSMUSG00000007107	3667	0	0	0	0	0	0	16	0.27	0	0	10	0.12	4.56282	-5.46598	2.60781	-2.096	0.0360821	NA	Down	1	172051080	172085981	-	Atp1a4	ATPase%2C Na+/K+ transporting%2C alpha 4 polypeptide [Source:MGI Symbol%3BAcc:MGI:1351335]	GO:0009566:fertilization;GO:0030317:flagellated sperm motility;GO:0030641:regulation of cellular pH;GO:0042391:regulation of membrane potential;GO:0007283:spermatogenesis;	GO:0005890:sodium:potassium-exchanging ATPase complex;GO:0097225:sperm midpiece;	GO:0005524:ATP binding;GO:0046872:metal ion binding;GO:0005391:sodium:potassium-exchanging ATPase activity;	K01539	ko04022 cGMP-PKG signaling pathway;ko04024 cAMP signaling pathway;ko04260 Cardiac muscle contraction;ko04261 Adrenergic signaling in cardiomyocytes;ko04911 Insulin secretion;ko04918 Thyroid hormone synthesis;ko04919 Thyroid hormone signaling pathway;ko04925 Aldosterone synthesis and secretion;ko04960 Aldosterone-regulated sodium reabsorption;ko04961 Endocrine and other factor-regulated calcium re…
ENSMUSG00000086594	1557	29	1.04	0	0	0	0	0	0	0	0	0	0	5.20223	6.01668	2.87067	2.09591	0.0360899	NA	Ups	17	59303246	59331976	+	Nudt12os	nudix (nucleoside diphosphate linked moiety X)-type motif 12%2C opposite strand [Source:MGI Symbol%3BAcc:MGI:1922289]	-	-	-	-	-
ENSMUSG00000108298	1195	112	5.23	83	5.27	26	1.07	28	1.47	27	0.86	32	1.17	56.764	1.74446	0.83253	2.09537	0.0361383	0.554622	Ups	6	48731164	48732920	-	Gm44226	predicted gene%2C 44226 [Source:MGI Symbol%3BAcc:MGI:5690618]	-	-	-	-	-
ENSMUSG00000119776	191	0	0	64	25.41	13	3.36	0	0	4	0.8	6	1.37	18.4566	3.67148	1.75252	2.09497	0.0361736	0.554622	Ups	11	101518192	101518382	+	U2	U2 spliceosomal RNA [Source:RFAM%3BAcc:RF00004]	-	-	-	-	-
ENSMUSG00000032358	3879	0	0	0	0	1	0.01	9	0.15	9	0.09	13	0.15	4.78781	-4.53142	2.16375	-2.09425	0.0362382	NA	Down	9	76397336	76474398	-	Fam83b	family with sequence similarity 83%2C member B [Source:MGI Symbol%3BAcc:MGI:2685362]	-	-	-	-	-
ENSMUSG00000112056	1066	0	0	0	0	0	0	33	1.95	0	0	0	0	6.35692	-5.94518	2.83966	-2.09362	0.0362935	NA	Down	12	44419980	44421045	+	Gm48181	predicted gene%2C 48181 [Source:MGI Symbol%3BAcc:MGI:6097557]	-	-	-	-	-
ENSMUSG00000081948	6083	0	0	45	0.56	0	0	0	0	0	0	2	0.01	10.9551	5.16614	2.46822	2.09307	0.0363432	0.556124	Ups	2	88470886	88478782	+	Olfr1191-ps1	olfactory receptor 1191%2C pseudogene 1 [Source:MGI Symbol%3BAcc:MGI:3031025]	-	GO:0016021:integral component of membrane;GO:0005886:plasma membrane;	GO:0004930:G protein-coupled receptor activity;GO:0004984:olfactory receptor activity;	K04257	ko04740 Olfactory transduction;;
ENSMUSG00000115138	1237	0	0	0	0	1	0.04	9	0.46	14	0.43	9	0.32	4.7385	-4.51778	2.15934	-2.0922	0.0364207	NA	Down	15	27459921	27463535	-	Gm36899	predicted gene%2C 36899 [Source:MGI Symbol%3BAcc:MGI:5596058]	-	-	-	-	-
ENSMUSG00000040759	1210	22	1.01	0	0	1	0.04	0	0	0	0	0	0	4.0984	5.67359	2.71198	2.09204	0.0364346	NA	Ups	14	55173718	55176731	+	Cmtm5	CKLF-like MARVEL transmembrane domain containing 5 [Source:MGI Symbol%3BAcc:MGI:2447164]	-	GO:0016021:integral component of membrane;	-	-	-
ENSMUSG00000117730	558	0	0	0	0	0	0	8	0.9	9	0.62	5	0.39	3.25875	-4.98411	2.38668	-2.0883	0.0367706	NA	Down	18	33517451	33518008	-	Gm5503	predicted gene 5503 [Source:MGI Symbol%3BAcc:MGI:3646950]	-	-	-	-	-
ENSMUSG00000092323	3000	20	0.37	8	0.2	11	0.18	0	0	0	0	3	0.04	7.59756	4.01224	1.92209	2.08743	0.036849	0.560743	Ups	6	58942640	58979068	+	BB365896	expressed sequence BB365896 [Source:MGI Symbol%3BAcc:MGI:3034340]	-	-	-	-	-
ENSMUSG00000108749	469	0	0	30	4.85	0	0	0	0	1	0.08	0	0	7.21456	5.49597	2.63465	2.08603	0.0369757	0.560906	Ups	7	37970836	38032954	+	Gm44767	predicted gene 44767 [Source:MGI Symbol%3BAcc:MGI:5753343]	-	-	-	-	-
ENSMUSG00000113848	625	0	0	30	3.64	0	0	0	0	1	0.06	0	0	7.21456	5.49597	2.63465	2.08603	0.0369757	0.560906	Ups	13	12186412	12187036	-	Gm16419	predicted gene 16419 [Source:MGI Symbol%3BAcc:MGI:3643012]	-	-	-	-	-
ENSMUSG00000115630	589	0	0	30	3.86	0	0	0	0	1	0.06	0	0	7.21456	5.49597	2.63465	2.08603	0.0369757	0.560906	Ups	14	120950490	120951078	+	Rpl19-ps5	ribosomal protein L19%2C pseudogene 5 [Source:MGI Symbol%3BAcc:MGI:3644768]	-	-	-	-	-
ENSMUSG00000022296	4363	13	0.17	46	0.8	17	0.19	0	0	7	0.06	8	0.08	17.7545	2.99539	1.43598	2.08596	0.0369825	0.560906	Ups	15	38740784	38816307	+	Baalc	brain and acute leukemia%2C cytoplasmic [Source:MGI Symbol%3BAcc:MGI:1928704]	-	GO:0005737:cytoplasm;	-	-	-
ENSMUSG00000110416	110	0	0	75	51.7	8	3.59	0	0	7	2.43	5	1.98	20.4805	3.63031	1.74096	2.08523	0.0370484	0.561439	Ups	7	46616996	46617105	+	Gm19248	predicted gene%2C 19248 [Source:MGI Symbol%3BAcc:MGI:5011433]	-	-	-	-	-
ENSMUSG00000087431	1819	0	0	0	0	0	0	17	0.59	1	0.02	3	0.07	3.82758	-5.20802	2.49765	-2.08517	0.0370535	NA	Down	5	81939756	81946273	-	Gm16054	predicted gene 16054 [Source:MGI Symbol%3BAcc:MGI:3801819]	-	-	-	-	-
ENSMUSG00000113758	828	0	0	0	0	0	0	22	1.67	4	0.18	0	0	4.67232	-5.49902	2.63771	-2.08478	0.0370897	NA	Down	13	10567723	10588847	+	Gm47407	predicted gene%2C 47407 [Source:MGI Symbol%3BAcc:MGI:6096339]	-	-	-	-	-
ENSMUSG00000065874	131	0	0	22	12.73	0	0	0	0	0	0	0	0	5.21104	6.00962	2.88285	2.08461	0.0371049	NA	Ups	7	117752703	117752833	+	Gm25683	predicted gene%2C 25683 [Source:MGI Symbol%3BAcc:MGI:5455460]	-	-	-	-	-
ENSMUSG00000117599	4895	0	0	22	0.34	0	0	0	0	0	0	0	0	5.21104	6.00962	2.88285	2.08461	0.0371049	NA	Ups	18	46898281	46903175	+	Gm49971	predicted gene%2C 49971 [Source:MGI Symbol%3BAcc:MGI:6275241]	-	-	-	-	-
ENSMUSG00002076594	129	0	0	22	12.93	0	0	0	0	0	0	0	0	5.21104	6.00962	2.88285	2.08461	0.0371049	NA	Ups	2	61323110	61323238	+	SNORA75	Small nucleolar RNA SNORA75 [Source:RFAM%3BAcc:RF00072]	-	-	-	-	-
ENSMUSG00000114691	2448	26	0.59	0	0	4	0.08	0	0	0	0	1	0.02	5.41965	5.07557	2.43505	2.08438	0.0371253	NA	Ups	14	12565405	12567852	+	Gm48438	predicted gene%2C 48438 [Source:MGI Symbol%3BAcc:MGI:6097944]	-	-	-	-	-
ENSMUSG00000039013	2790	19	0.38	36	0.98	9	0.16	0	0	2	0.03	8	0.12	14.7042	3.23046	1.55179	2.08176	0.0373642	0.563129	Ups	7	43000765	43008955	+	Siglecf	sialic acid binding Ig-like lectin F [Source:MGI Symbol%3BAcc:MGI:2681107]	-	GO:0016021:integral component of membrane;	GO:0030246:carbohydrate binding;	K06549	-
ENSMUSG00000111205	1037	0	0	67	4.9	1	0.05	0	0	2	0.07	5	0.21	16.9794	4.04465	1.94293	2.08173	0.0373672	0.563129	Ups	9	22171398	22174585	+	Gm39307	predicted gene%2C 39307 [Source:MGI Symbol%3BAcc:MGI:5622192]	-	-	-	-	-
ENSMUSG00000018973	2322	52	1.25	45	1.47	0	0	8	0.22	1	0.02	3	0.06	22.0809	3.28481	1.57826	2.08129	0.0374073	0.563129	Ups	11	96256578	96259082	+	Hoxb1	homeobox B1 [Source:MGI Symbol%3BAcc:MGI:96182]	-	GO:0005634:nucleus;	GO:0001228:DNA-binding transcription activator activity, RNA polymerase II-specific;GO:0019904:protein domain specific binding;GO:0000978:RNA polymerase II proximal promoter sequence-specific DNA binding;	K09301	-
ENSMUSG00000021359	4903	3	0.03	40	0.62	5	0.05	0	0	5	0.04	2	0.02	11.6113	3.61952	1.73935	2.08096	0.0374372	0.563129	Ups	13	40868778	40891852	-	Tfap2a	transcription factor AP-2%2C alpha [Source:MGI Symbol%3BAcc:MGI:104671]	-	GO:0005634:nucleus;	GO:0003700:DNA-binding transcription factor activity;	K09176	-
ENSMUSG00000104512	1463	0	0	24	1.24	1	0.03	0	0	1	0.03	0	0	5.94525	5.20981	2.50372	2.08083	0.0374496	NA	Ups	18	37847332	37859174	-	Gm37165	predicted gene%2C 37165 [Source:MGI Symbol%3BAcc:MGI:5610393]	-	-	-	-	-
ENSMUSG00000037578	3530	0	0	0	0	0	0	6	0.11	2	0.02	14	0.17	3.44594	-5.06371	2.43382	-2.08056	0.037474	NA	Down	19	44136076	44180881	-	Pkd2l1	polycystic kidney disease 2-like 1 [Source:MGI Symbol%3BAcc:MGI:1352448]	-	GO:0060170:ciliary membrane;GO:0031410:cytoplasmic vesicle;GO:0016021:integral component of membrane;	GO:0005509:calcium ion binding;	K04990	ko04742 Taste transduction;;
ENSMUSG00000113650	3139	4	0.07	67	1.62	26	0.41	0	0	18	0.22	3	0.04	22.9353	3.05753	1.47183	2.07736	0.0377681	0.564563	Ups	13	9803777	9806915	-	Gm47826	predicted gene%2C 47826 [Source:MGI Symbol%3BAcc:MGI:6097020]	-	-	-	-	-
ENSMUSG00000021506	2656	8	0.17	0	0	14	0.26	0	0	0	0	0	0	3.56142	5.47614	2.63731	2.07641	0.0378558	NA	Ups	13	55972864	55984005	-	Pitx1	paired-like homeodomain transcription factor 1 [Source:MGI Symbol%3BAcc:MGI:107374]	GO:0007275:multicellular organism development;	GO:0005634:nucleus;	GO:0003677:DNA binding;GO:0000981:DNA-binding transcription factor activity, RNA polymerase II-specific;	K09356	-
ENSMUSG00000068859	5044	0	0	0	0	0	0	18	0.22	1	0.01	2	0.02	3.87214	-5.22451	2.51683	-2.07583	0.0379096	NA	Down	2	73102269	73115050	+	Sp9	trans-acting transcription factor 9 [Source:MGI Symbol%3BAcc:MGI:3574660]	GO:0030326:embryonic limb morphogenesis;GO:0006357:regulation of transcription by RNA polymerase II;	-	GO:0000981:DNA-binding transcription factor activity, RNA polymerase II-specific;GO:0000978:RNA polymerase II proximal promoter sequence-specific DNA binding;	K09199	-
ENSMUSG00000086800	1490	0	0	0	0	0	0	18	0.76	1	0.03	2	0.06	3.87214	-5.22451	2.51683	-2.07583	0.0379096	NA	Down	2	151589498	151591898	-	4930556L07Rik	RIKEN cDNA 4930556L07 gene [Source:MGI Symbol%3BAcc:MGI:1922533]	-	-	-	-	-
ENSMUSG00000117799	515	0	0	0	0	0	0	18	2.2	1	0.07	2	0.17	3.87214	-5.22451	2.51683	-2.07583	0.0379096	NA	Down	17	27267250	27270388	-	Gm50295	predicted gene%2C 50295 [Source:MGI Symbol%3BAcc:MGI:6303140]	-	-	-	-	-
ENSMUSG00000086691	195	23	6.58	72	28	37	9.36	0	0	11	2.15	22	4.92	31.2518	2.57663	1.24174	2.07502	0.0379847	0.564875	Ups	X	29313133	29313327	-	Gm15432	predicted gene 15432 [Source:MGI Symbol%3BAcc:MGI:3801969]	-	-	-	-	-
ENSMUSG00000100261	1210	0	0	0	0	3	0.12	42	2.18	6	0.19	2	0.07	9.49397	-4.21075	2.03055	-2.0737	0.0381076	0.565304	Down	1	30808768	30810896	+	Gm6473	predicted gene 6473 [Source:MGI Symbol%3BAcc:MGI:3645176]	-	-	-	-	-
ENSMUSG00000047992	5466	16	0.16	0	0	5	0.05	0	0	0	0	0	0	3.6296	5.50018	2.65426	2.07221	0.0382456	NA	Ups	18	84737361	84758561	+	Dipk1c	divergent protein kinase domain 1C [Source:MGI Symbol%3BAcc:MGI:3041188]	-	GO:0005789:endoplasmic reticulum membrane;GO:0016021:integral component of membrane;	-	-	-
ENSMUSG00000069265	534	0	0	0	0	1	0.09	13	1.53	11	0.79	6	0.49	4.73906	-4.51404	2.17898	-2.07163	0.0382997	NA	Down	13	23945836	23946369	-	H3c1	H3 clustered histone 1 [Source:MGI Symbol%3BAcc:MGI:2668828]	GO:0006352:DNA-templated transcription, initiation;	GO:0000786:nucleosome;GO:0005634:nucleus;	GO:0003677:DNA binding;GO:0046982:protein heterodimerization activity;	K11253	ko05034 Alcoholism;ko05202 Transcriptional misregulation in cancer;ko05322 Systemic lupus erythematosus;;
ENSMUSG00000085217	492	28	3.17	0	0	0	0	0	0	0	0	0	0	5.02284	5.9661	2.88201	2.07012	0.0384412	NA	Ups	4	83960276	83963116	-	6030471H07Rik	RIKEN cDNA 6030471H07 gene [Source:MGI Symbol%3BAcc:MGI:1925488]	-	-	-	-	-
ENSMUSG00000023274	4032	115	1.59	107	2.01	45	0.55	43	0.67	44	0.42	38	0.41	71.4967	1.50036	0.724895	2.06977	0.0384743	0.568894	Ups	6	124841655	124865184	-	Cd4	CD4 antigen [Source:MGI Symbol%3BAcc:MGI:88335]	GO:0002250:adaptive immune response;GO:0007155:cell adhesion;GO:0097011:cellular response to granulocyte macrophage colony-stimulating factor stimulus;GO:0050829:defense response to Gram-negative bacterium;GO:0035397:helper T cell enhancement of adaptive immune response;GO:0006948:induction by virus of host cell-cell fusion;GO:0035723:interleukin-15-mediated signaling pathway;GO:0030225:macrophag…	GO:0005788:endoplasmic reticulum lumen;GO:0005789:endoplasmic reticulum membrane;GO:0009897:external side of plasma membrane;GO:0005887:integral component of plasma membrane;GO:0045121:membrane raft;	GO:0015026:coreceptor activity;GO:0042011:interleukin-16 binding;GO:0042012:interleukin-16 receptor activity;GO:0042289:MHC class II protein binding;GO:0023026:MHC class II protein complex binding;GO:0042803:protein homodimerization activity;GO:1990782:protein tyrosine kinase binding;GO:0008270:zinc ion binding;	K06454	ko04514 Cell adhesion molecules (CAMs);ko04612 Antigen processing and presentation;ko04640 Hematopoietic cell lineage;ko04658 Th1 and Th2 cell differentiation;ko04659 Th17 cell differentiation;ko04660 T cell receptor signaling pathway;ko05340 Primary immunodeficiency;;
ENSMUSG00000111006	3304	17	0.29	0	0	4	0.06	0	0	0	0	0	0	3.6571	5.51067	2.66282	2.06949	0.0385004	NA	Ups	10	20906389	20909692	-	Gm10826	predicted gene 10826 [Source:MGI Symbol%3BAcc:MGI:3642318]	-	-	-	-	-
ENSMUSG00000037224	5756	0	0	0	0	2	0.02	0	0	17	0.11	43	0.33	8.51676	-4.63401	2.24197	-2.06694	0.0387397	0.570054	Down	5	34352237	34445793	-	Zfyve28	zinc finger%2C FYVE domain containing 28 [Source:MGI Symbol%3BAcc:MGI:2684992]	GO:0007175:negative regulation of epidermal growth factor-activated receptor activity;	GO:0005829:cytosol;GO:0031901:early endosome membrane;	GO:0046872:metal ion binding;GO:0032266:phosphatidylinositol-3-phosphate binding;	-	-
ENSMUSG00002075261	108	19	9.81	0	0	10	4.57	0	0	1	0.35	0	0	5.03575	4.97983	2.4116	2.06495	0.0389277	NA	Ups	17	71813431	71813538	-	5S_rRNA	5S ribosomal RNA [Source:RFAM%3BAcc:RF00001]	-	-	-	-	-
ENSMUSG00000112969	256	48	10.46	0	0	11	2.12	1	0.25	4	0.6	0	0	10.9083	4.00242	1.9423	2.06066	0.0393357	0.572461	Ups	13	16606110	16606365	-	Gm48496	predicted gene%2C 48496 [Source:MGI Symbol%3BAcc:MGI:6098022]	-	-	-	-	-
ENSMUSG00000031654	3037	0	0	0	0	1	0.02	22	0.46	5	0.06	2	0.03	5.22893	-4.65529	2.2599	-2.05995	0.0394031	NA	Down	8	88195033	88199237	-	Cbln1	cerebellin 1 precursor protein [Source:MGI Symbol%3BAcc:MGI:88281]	GO:0021707:cerebellar granule cell differentiation;GO:0007157:heterophilic cell-cell adhesion via plasma membrane cell adhesion molecules;GO:0099558:maintenance of synapse structure;GO:0090394:negative regulation of excitatory postsynaptic potential;GO:1905703:negative regulation of inhibitory synapse assembly;GO:1900454:positive regulation of long-term synaptic depression;GO:0051965:positive reg…	GO:0098978:glutamatergic synapse;GO:0098688:parallel fiber to Purkinje cell synapse;GO:0045211:postsynaptic membrane;GO:0043083:synaptic cleft;	GO:0042802:identical protein binding;	-	-
ENSMUSG00000093241	79	21	14.83	0	0	1	0.62	0	0	0	0	0	0	3.91901	5.60912	2.72307	2.05985	0.0394128	NA	Ups	8	109663492	109663570	+	Mir3108	microRNA 3108 [Source:MGI Symbol%3BAcc:MGI:4834327]	-	-	-	-	-
ENSMUSG00000106536	3292	0	0	0	0	0	0	15	0.29	3	0.03	2	0.03	3.51143	-5.08376	2.4709	-2.05746	0.0396423	NA	Down	3	97169671	97172962	+	Gm42508	predicted gene 42508 [Source:MGI Symbol%3BAcc:MGI:5662645]	-	-	-	-	-
ENSMUSG00000051965	1563	0	0	0	0	3	0.09	24	0.97	24	0.59	4	0.11	8.27737	-3.99982	1.94471	-2.05676	0.039709	0.572461	Down	7	18721325	18722887	+	Nanos2	nanos C2HC-type zinc finger 2 [Source:MGI Symbol%3BAcc:MGI:2676627]	GO:0030718:germ-line stem cell population maintenance;GO:0006402:mRNA catabolic process;GO:0045835:negative regulation of meiotic nuclear division;GO:0017148:negative regulation of translation;GO:1900153:positive regulation of nuclear-transcribed mRNA catabolic process, deadenylation-dependent decay;GO:0007283:spermatogenesis;	GO:0005634:nucleus;GO:0000932:P-body;GO:0048471:perinuclear region of cytoplasm;	GO:0003729:mRNA binding;GO:0008270:zinc ion binding;	K18760	-
ENSMUSG00000089967	126	0	0	1	0.6	0	0	33	16.46	0	0	2	0.69	6.88992	-5.04722	2.45407	-2.05667	0.0397177	0.572461	Down	1	164976393	164976518	-	Gm16550	predicted gene 16550 [Source:MGI Symbol%3BAcc:MGI:4414970]	-	-	-	-	-
ENSMUSG00000106565	343	0	0	63	13.93	4	0.58	0	0	7	0.78	2	0.25	16.5863	3.82873	1.86256	2.05563	0.0398181	0.573456	Ups	3	104541631	104541973	-	Gm43582	predicted gene 43582 [Source:MGI Symbol%3BAcc:MGI:5663719]	-	-	-	-	-
ENSMUSG00000114774	944	0	0	0	0	0	0	22	1.46	3	0.12	0	0	4.56373	-5.46465	2.65875	-2.05534	0.0398458	NA	Down	14	29508785	29574365	-	Gm35281	predicted gene%2C 35281 [Source:MGI Symbol%3BAcc:MGI:5594440]	-	-	-	-	-
ENSMUSG00000029597	1694	0	0	0	0	9	0.26	39	1.45	37	0.83	19	0.49	15.7109	-3.33554	1.62459	-2.05316	0.0400573	0.573476	Down	5	120614591	120621997	+	Sds	serine dehydratase [Source:MGI Symbol%3BAcc:MGI:98270]	GO:0006520:cellular amino acid metabolic process;GO:0006565:L-serine catabolic process;GO:0042866:pyruvate biosynthetic process;	GO:0005829:cytosol;GO:0005739:mitochondrion;	GO:0003941:L-serine ammonia-lyase activity;GO:0030170:pyridoxal phosphate binding;GO:0042803:protein homodimerization activity;	K17989	ko00260 Glycine, serine and threonine metabolism;ko00270 Cysteine and methionine metabolism;ko00290 Valine, leucine and isoleucine biosynthesis;ko01100 Metabolic pathways;ko01200 Carbon metabolism;ko01230 Biosynthesis of amino acids;;
ENSMUSG00000118523	676	0	0	0	0	1	0.07	12	1.12	17	0.96	3	0.19	4.75378	-4.52162	2.20305	-2.05243	0.0401276	NA	Down	5	108582336	108589464	+	Gm34319	predicted gene%2C 34319 [Source:MGI Symbol%3BAcc:MGI:5593478]	-	-	-	-	-
ENSMUSG00000110636	228	0	0	0	0	0	0	19	5.24	1	0.17	1	0.19	3.91671	-5.24105	2.55463	-2.05159	0.0402098	NA	Down	11	103312562	103312888	+	Gm39397	predicted gene%2C 39397 [Source:MGI Symbol%3BAcc:MGI:5622282]	-	-	-	-	-
ENSMUSG00000102542	815	0	0	21	1.95	0	0	0	0	0	0	0	0	4.97418	5.94224	2.89784	2.05057	0.0403086	NA	Ups	13	102250625	102252543	-	Gm38133	predicted gene%2C 38133 [Source:MGI Symbol%3BAcc:MGI:5611361]	-	-	-	-	-
ENSMUSG00000110201	3429	0	0	21	0.46	0	0	0	0	0	0	0	0	4.97418	5.94224	2.89784	2.05057	0.0403086	NA	Ups	8	15679981	15683409	+	Gm45675	predicted gene 45675 [Source:MGI Symbol%3BAcc:MGI:5791511]	-	-	-	-	-
ENSMUSG00000027249	4594	0	0	0	0	2	0.02	24	0.33	7	0.06	7	0.07	6.72361	-4.25955	2.07754	-2.05028	0.0403367	NA	Down	2	91455665	91466759	-	F2	coagulation factor II [Source:MGI Symbol%3BAcc:MGI:88380]	GO:0006953:acute-phase response;GO:0007596:blood coagulation;	GO:0005576:extracellular region;	GO:0005509:calcium ion binding;GO:0004252:serine-type endopeptidase activity;	K01313	ko04080 Neuroactive ligand-receptor interaction;ko04610 Complement and coagulation cascades;ko04810 Regulation of actin cytoskeleton;;
ENSMUSG00000047067	1314	37	1.57	0	0	99	3.72	86	4.11	171	4.97	311	10.31	102.859	-1.89626	0.925014	-2.04998	0.0403661	0.574295	Down	1	92834703	92836157	+	Dusp28	dual specificity phosphatase 28 [Source:MGI Symbol%3BAcc:MGI:1914696]	-	-	GO:0008138:protein tyrosine/serine/threonine phosphatase activity;	K14165	-
ENSMUSG00000026826	4059	132	1.81	468	8.74	218	2.65	149	2.31	204	1.92	197	2.11	247.667	1.06478	0.519443	2.04985	0.0403792	0.574295	Ups	2	56996842	57014015	-	Nr4a2	nuclear receptor subfamily 4%2C group A%2C member 2 [Source:MGI Symbol%3BAcc:MGI:1352456]	GO:0008344:adult locomotory behavior;GO:0071376:cellular response to corticotropin-releasing hormone stimulus;GO:0031668:cellular response to extracellular stimulus;GO:0034599:cellular response to oxidative stress;GO:0021952:central nervous system projection neuron axonogenesis;GO:0042416:dopamine biosynthetic process;GO:0071542:dopaminergic neuron differentiation;GO:0045444:fat cell differentiat…	GO:0005737:cytoplasm;GO:0016607:nuclear speck;GO:0005634:nucleus;	GO:0001228:DNA-binding transcription activator activity, RNA polymerase II-specific;GO:0035259:glucocorticoid receptor binding;GO:0004879:nuclear receptor activity;GO:0046982:protein heterodimerization activity;GO:0000978:RNA polymerase II proximal promoter sequence-specific DNA binding;GO:0008270:zinc ion binding;GO:0043565:sequence-specific DNA binding;	K08558	ko04925 Aldosterone synthesis and secretion;ko04928 Parathyroid hormone synthesis, secretion and action;;
ENSMUSG00000101792	3110	0	0	16	0.39	1	0.02	0	0	0	0	0	0	3.94173	5.60379	2.73494	2.04896	0.0404657	NA	Ups	10	61421172	61446853	-	Gm28447	predicted gene 28447 [Source:MGI Symbol%3BAcc:MGI:5579153]	-	-	-	-	-
ENSMUSG00000044122	2494	168	3.76	226	6.87	113	2.23	108	2.72	122	1.87	88	1.54	147.914	1.09837	0.536144	2.04865	0.0404959	0.575508	Ups	11	78084218	78096589	+	Proca1	protein interacting with cyclin A1 [Source:MGI Symbol%3BAcc:MGI:1918274]	-	-	-	-	-
ENSMUSG00000045318	3445	0	0	0	0	8	0.11	14	0.26	6	0.07	77	0.97	15.9647	-3.54742	1.73272	-2.04732	0.0406267	0.57647	Down	5	35435663	35439107	+	Adra2c	adrenergic receptor%2C alpha 2c [Source:MGI Symbol%3BAcc:MGI:87936]	GO:0032148:activation of protein kinase B activity;GO:0030168:platelet activation;GO:0043410:positive regulation of MAPK cascade;GO:0045666:positive regulation of neuron differentiation;GO:0035624:receptor transactivation;GO:0006940:regulation of smooth muscle contraction;GO:0019229:regulation of vasoconstriction;	GO:0005737:cytoplasm;GO:0005887:integral component of plasma membrane;	GO:0031694:alpha-2A adrenergic receptor binding;GO:0004938:alpha2-adrenergic receptor activity;GO:0051379:epinephrine binding;GO:0046982:protein heterodimerization activity;GO:0042803:protein homodimerization activity;	K04140	ko04022 cGMP-PKG signaling pathway;ko04080 Neuroactive ligand-receptor interaction;;
ENSMUSG00000049526	1704	0	0	0	0	0	0	13	0.48	1	0.02	6	0.15	3.50124	-5.0805	2.48264	-2.04641	0.0407163	NA	Down	9	59425968	59447130	-	Tmem202	transmembrane protein 202 [Source:MGI Symbol%3BAcc:MGI:1921143]	-	GO:0016021:integral component of membrane;	-	-	-
ENSMUSG00000090214	1517	0	0	0	0	0	0	13	0.54	1	0.03	6	0.17	3.50124	-5.0805	2.48264	-2.04641	0.0407163	NA	Down	16	33590800	33617244	-	Gm15657	predicted gene 15657 [Source:MGI Symbol%3BAcc:MGI:3783100]	-	-	-	-	-
ENSMUSG00000040564	744	26	1.95	0	0	8	0.53	61	5.15	58	2.97	85	4.98	36.514	-2.36938	1.15813	-2.04586	0.0407698	0.576917	Down	7	19423406	19426585	-	Apoc1	apolipoprotein C-I [Source:MGI Symbol%3BAcc:MGI:88053]	GO:0006869:lipid transport;GO:0042157:lipoprotein metabolic process;	GO:0034361:very-low-density lipoprotein particle;	-	-	-
ENSMUSG00000059898	5403	0	0	0	0	3	0.03	23	0.27	13	0.09	11	0.09	7.92668	-3.92994	1.92163	-2.04511	0.0408439	0.576917	Down	18	20093987	20135408	-	Dsc3	desmocollin 3 [Source:MGI Symbol%3BAcc:MGI:1194993]	GO:0007156:homophilic cell adhesion via plasma membrane adhesion molecules;GO:0001701:in utero embryonic development;	GO:0005737:cytoplasm;GO:0030057:desmosome;GO:0005576:extracellular region;GO:0016021:integral component of membrane;GO:0005886:plasma membrane;	GO:0005509:calcium ion binding;	K07602	-
ENSMUSG00000111451	878	0	0	0	0	0	0	18	1.29	0	0	6	0.3	4.35582	-5.39756	2.63925	-2.04511	0.040844	NA	Down	9	14295657	14296950	-	Gm47321	predicted gene%2C 47321 [Source:MGI Symbol%3BAcc:MGI:6096205]	-	-	-	-	-
ENSMUSG00000091215	1820	27	0.83	0	0	0	0	0	0	0	0	0	0	4.84345	5.91367	2.89363	2.04368	0.0409847	NA	Ups	9	35596375	35598686	-	Pate1	prostate and testis expressed 1 [Source:MGI Symbol%3BAcc:MGI:4936886]	-	-	-	-	-
ENSMUSG00000118380	3269	27	0.46	0	0	0	0	0	0	0	0	0	0	4.84345	5.91367	2.89363	2.04368	0.0409847	NA	Ups	18	35115975	35242498	+	Gm36037	predicted gene%2C 36037 [Source:MGI Symbol%3BAcc:MGI:5595196]	-	-	-	-	-
ENSMUSG00000031325	3067	0	0	31	0.77	1	0.02	0	0	2	0.02	0	0	7.7119	4.91643	2.40634	2.04311	0.0410415	0.578761	Ups	X	102226577	102355388	-	4930519F16Rik	RIKEN cDNA 4930519F16 gene [Source:MGI Symbol%3BAcc:MGI:1922356]	-	-	-	-	-
ENSMUSG00000107497	2334	0	0	0	0	1	0.02	21	0.57	8	0.13	1	0.02	5.21401	-4.65251	2.27794	-2.04243	0.0411094	NA	Down	6	116312194	116314910	-	Gm44957	predicted gene 44957 [Source:MGI Symbol%3BAcc:MGI:5753533]	-	-	-	-	-
ENSMUSG00000095649	7296	0	0	0	0	0	0	11	0.09	6	0.03	3	0.02	3.21474	-4.95963	2.4285	-2.04226	0.0411258	NA	Down	7	105675958	105683253	-	Gvin-ps3	GTPase%2C very large interferon inducible%2C pseudogene 3 [Source:MGI Symbol%3BAcc:MGI:3703149]	-	-	-	-	-
ENSMUSG00000086007	697	0	0	56	6.09	9	0.64	0	0	7	0.38	2	0.13	15.6877	3.7415	1.83212	2.04217	0.0411348	0.578937	Ups	2	51310996	51328797	-	1700057H21Rik	RIKEN cDNA 1700057H21 gene [Source:MGI Symbol%3BAcc:MGI:1920625]	-	-	-	-	-
ENSMUSG00000098199	927	0	0	0	0	1	0.05	21	1.42	0	0	13	0.61	6.12207	-4.89236	2.39573	-2.04212	0.0411397	NA	Down	7	138516117	138517043	+	Gm9358	predicted gene 9358 [Source:MGI Symbol%3BAcc:MGI:3643920]	-	-	-	-	-
ENSMUSG00000014852	4925	0	0	0	0	0	0	19	0.24	6	0.05	0	0	4.31161	-5.38367	2.63826	-2.04062	0.041289	NA	Down	2	26863428	26899640	+	Adamts13	a disintegrin-like and metallopeptidase (reprolysin type) with thrombospondin type 1 motif%2C 13 [Source:MGI Symbol%3BAcc:MGI:2685556]	GO:0043171:peptide catabolic process;	GO:0005615:extracellular space;GO:0016021:integral component of membrane;	GO:0004222:metalloendopeptidase activity;	K08627	-
ENSMUSG00000073608	9667	93	0.54	16	0.13	24	0.12	0	0	22	0.09	10	0.05	27.9877	2.61756	1.28308	2.04006	0.041344	0.57945	Ups	1	93918231	93944869	+	Gal3st2c	galactose-3-O-sulfotransferase 2C [Source:MGI Symbol%3BAcc:MGI:3646771]	GO:0009247:glycolipid biosynthetic process;	GO:0016021:integral component of membrane;	GO:0001733:galactosylceramide sulfotransferase activity;	K09675	-
ENSMUSG00000051977	4308	137	1.77	365	6.42	153	1.75	143	2.09	172	1.52	108	1.09	196.486	1.10838	0.543475	2.03943	0.0414075	0.579895	Ups	17	15763341	15784616	-	Prdm9	PR domain containing 9 [Source:MGI Symbol%3BAcc:MGI:2384854]	GO:0006355:regulation of transcription, DNA-templated;	GO:0005634:nucleus;	GO:0042054:histone methyltransferase activity;GO:0046872:metal ion binding;	K09228	-
ENSMUSG00000110669	111	8	4.02	0	0	4	1.78	49	27.75	21	7.22	26	10.21	17.6119	-2.90331	1.42419	-2.03857	0.0414926	0.580004	Down	8	19834762	19834872	+	Gm10060	predicted gene 10060 [Source:MGI Symbol%3BAcc:MGI:3710638]	-	-	-	-	-
ENSMUSG00000073650	2211	49	1.24	80	2.74	21	0.47	18	0.51	5	0.09	21	0.41	38.0485	2.12794	1.04401	2.03824	0.0415259	0.580004	Ups	1	74401267	74408480	+	Catip	ciliogenesis associated TTC17 interacting protein [Source:MGI Symbol%3BAcc:MGI:2685062]	GO:0030041:actin filament polymerization;GO:0044782:cilium organization;	GO:0015629:actin cytoskeleton;GO:0005737:cytoplasm;GO:0005634:nucleus;GO:0005886:plasma membrane;	-	-	-
ENSMUSG00000111605	2721	0	0	0	0	0	0	13	0.3	7	0.1	1	0.02	3.41246	-5.04564	2.47638	-2.03751	0.0415994	NA	Down	9	121956360	121959080	+	4632418H02Rik	RIKEN cDNA 4632418H02 gene [Source:MGI Symbol%3BAcc:MGI:1925515]	-	-	-	-	-
ENSMUSG00000111360	2516	8	0.18	69	2.08	16	0.31	6	0.15	16	0.24	2	0.03	23.3983	2.64973	1.30078	2.03703	0.0416472	0.581026	Ups	9	120022155	120109393	+	Gm38642	predicted gene%2C 38642 [Source:MGI Symbol%3BAcc:MGI:5621527]	-	-	-	-	-
ENSMUSG00000074236	1320	0	0	0	0	4	0.15	23	1.1	15	0.43	17	0.56	9.18416	-3.72916	1.83188	-2.0357	0.0417804	0.581347	Down	3	128747428	128748747	-	Gm9387	predicted pseudogene 9387 [Source:MGI Symbol%3BAcc:MGI:3643269]	-	-	-	-	-
ENSMUSG00000021091	2064	237	6.4	31	1.14	19	0.45	32	0.97	52	0.96	16	0.34	66.9235	1.89646	0.931962	2.03491	0.0418603	0.581347	Ups	12	104372988	104380588	+	Serpina3n	serine (or cysteine) peptidase inhibitor%2C clade A%2C member 3N [Source:MGI Symbol%3BAcc:MGI:105045]	-	GO:0005615:extracellular space;	-	K04525	-
ENSMUSG00000038233	3871	29	0.42	0	0	92	1.17	163	2.65	276	2.72	79	0.89	92.2437	-1.91965	0.944189	-2.03312	0.0420407	0.582966	Down	9	121780054	121809275	+	Gask1a	golgi associated kinase 1A [Source:MGI Symbol%3BAcc:MGI:3041196]	-	GO:0005783:endoplasmic reticulum;GO:0005576:extracellular region;GO:0005794:Golgi apparatus;GO:0016020:membrane;	-	-	-
ENSMUSG00000109206	4415	0	0	0	0	0	0	12	0.17	6	0.05	2	0.02	3.2593	-4.97885	2.44894	-2.03306	0.0420465	NA	Down	7	120638361	120642775	+	Gm45137	predicted gene 45137 [Source:MGI Symbol%3BAcc:MGI:5753713]	-	-	-	-	-
ENSMUSG00000073631	1563	0	0	1	0.05	0	0	21	0.84	5	0.12	2	0.06	5.12128	-4.59929	2.26304	-2.03234	0.0421188	NA	Down	1	85077233	85078795	+	Gm10553	predicted gene 10553 [Source:MGI Symbol%3BAcc:MGI:3642178]	-	-	-	-	-
ENSMUSG00000107677	2719	0	0	0	0	0	0	16	0.37	3	0.04	1	0.02	3.55599	-5.10185	2.51046	-2.03223	0.04213	NA	Down	11	58643560	58650497	+	Olfr316	olfactory receptor 316 [Source:MGI Symbol%3BAcc:MGI:3030150]	-	GO:0016021:integral component of membrane;GO:0005886:plasma membrane;	GO:0004930:G protein-coupled receptor activity;GO:0004984:olfactory receptor activity;	K04257	ko04740 Olfactory transduction;;
ENSMUSG00000031966	2618	91	1.94	133	3.85	97	1.83	43	1.03	102	1.49	45	0.75	88.5826	1.25972	0.620135	2.03137	0.0422178	0.583514	Ups	9	26729249	26772186	-	Glb1l3	galactosidase%2C beta 1 like 3 [Source:MGI Symbol%3BAcc:MGI:1918143]	GO:0005975:carbohydrate metabolic process;	-	GO:0004565:beta-galactosidase activity;	-	-
ENSMUSG00000117557	1212	0	0	0	0	0	0	17	0.88	2	0.06	1	0.04	3.64003	-5.1351	2.52851	-2.03088	0.0422669	NA	Down	17	24364573	24366020	-	Gm50070	predicted gene%2C 50070 [Source:MGI Symbol%3BAcc:MGI:6275395]	-	-	-	-	-
ENSMUSG00000050141	1871	0	0	0	0	2	0.05	17	0.57	26	0.53	2	0.05	6.6981	-4.26164	2.09904	-2.03028	0.0423286	NA	Down	4	42868004	42874234	-	Fam205c	family with sequence similarity 205%2C member C [Source:MGI Symbol%3BAcc:MGI:2679716]	-	-	-	-	-
ENSMUSG00000018623	1068	0	0	76	5.4	11	0.51	0	0	0	0	0	0	19.6725	7.93305	3.90932	2.02927	0.0424313	0.584382	Ups	9	7692091	7699586	+	Mmp7	matrix metallopeptidase 7 [Source:MGI Symbol%3BAcc:MGI:103189]	-	GO:0031012:extracellular matrix;	GO:0004222:metalloendopeptidase activity;GO:0008270:zinc ion binding;	K01397	ko04310 Wnt signaling pathway;;
ENSMUSG00000073422	1643	41	1.39	1	0.05	38	1.14	88	3.37	81	1.88	161	4.27	62.9499	-1.88033	0.927232	-2.0279	0.0425707	0.584656	Down	17	34245007	34247034	-	H2-Ke6	H2-K region expressed gene 6 [Source:MGI Symbol%3BAcc:MGI:95911]	-	-	GO:0016491:oxidoreductase activity;	K13370	ko00140 Steroid hormone biosynthesis;ko01100 Metabolic pathways;;
ENSMUSG00000107598	433	36	4.64	0	0	0	0	0	0	0	0	1	0.1	6.606	5.36682	2.64671	2.02773	0.0425873	NA	Ups	6	44057422	44060289	-	Gm35216	predicted gene%2C 35216 [Source:MGI Symbol%3BAcc:MGI:5594375]	-	-	-	-	-
ENSMUSG00000046807	4603	20	0.24	82	1.35	5	0.05	6	0.08	19	0.16	6	0.06	27.8776	2.51842	1.2424	2.02706	0.0426567	0.584656	Ups	10	75385957	75396164	-	Lrrc75b	leucine rich repeat containing 75B [Source:MGI Symbol%3BAcc:MGI:2143657]	-	-	-	-	-
ENSMUSG00000096474	480	28	3.25	8	1.26	22	2.26	43	5.63	56	4.45	145	13.16	46.0934	-1.79817	0.88732	-2.02652	0.0427114	0.584656	Down	1	179347943	179348422	-	Gm5561	predicted gene 5561 [Source:MGI Symbol%3BAcc:MGI:3804971]	-	-	-	-	-
ENSMUSG00000073051	1794	0	0	0	0	0	0	8	0.28	7	0.15	5	0.12	3.04156	-4.88294	2.40998	-2.02613	0.0427515	NA	Down	X	98448937	98487403	-	Gm14812	predicted gene 14812 [Source:MGI Symbol%3BAcc:MGI:3642165]	-	-	-	-	-
ENSMUSG00000106682	2505	6	0.13	0	0	7	0.14	58	1.46	36	0.55	9	0.16	18.5542	-2.90747	1.43575	-2.02505	0.0428618	0.584656	Down	5	65935357	65937861	+	Gm42648	predicted gene 42648 [Source:MGI Symbol%3BAcc:MGI:5662785]	-	-	-	-	-
ENSMUSG00000113789	1824	24	0.73	97	4.03	10	0.27	7	0.24	28	0.59	10	0.24	34.6698	2.27955	1.1257	2.02502	0.0428658	0.584656	Ups	13	12192344	12194167	-	Gm47322	predicted gene%2C 47322 [Source:MGI Symbol%3BAcc:MGI:6096206]	-	-	-	-	-
ENSMUSG00000105852	3192	29	0.51	78	1.85	13	0.2	0	0	25	0.3	9	0.12	29.6996	2.63657	1.30201	2.025	0.0428671	0.584656	Ups	3	105866819	105891916	+	Gm42890	predicted gene 42890 [Source:MGI Symbol%3BAcc:MGI:5663027]	-	-	-	-	-
ENSMUSG00000078570	2069	74	1.99	69	2.53	159	3.79	65	1.97	414	7.64	413	8.7	172.398	-1.1419	0.564082	-2.02436	0.0429331	0.584684	Down	4	124742873	124744989	-	1110065P20Rik	RIKEN cDNA 1110065P20 gene [Source:MGI Symbol%3BAcc:MGI:1916170]	-	-	GO:0003725:double-stranded RNA binding;	-	-
ENSMUSG00000111002	2969	0	0	0	0	0	0	30	0.64	0	0	0	0	5.77902	-5.80725	2.87133	-2.0225	0.0431252	NA	Down	9	24196169	24199137	-	Gm47674	predicted gene%2C 47674 [Source:MGI Symbol%3BAcc:MGI:6096770]	-	-	-	-	-
ENSMUSG00000016262	3850	206	2.98	26	0.51	376	4.82	344	5.62	526	5.21	617	6.98	314.963	-1.09485	0.541412	-2.0222	0.0431553	0.585809	Down	1	192526796	192538064	-	Sertad4	SERTA domain containing 4 [Source:MGI Symbol%3BAcc:MGI:2443496]	-	GO:0005634:nucleus;	-	-	-
ENSMUSG00000082588	820	1	0.07	0	0	5	0.3	60	4.6	3	0.14	3	0.16	13.2668	-3.65507	1.80792	-2.02169	0.043208	0.585809	Down	1	148900970	148901789	-	Gm15443	predicted gene 15443 [Source:MGI Symbol%3BAcc:MGI:3642525]	-	-	-	-	-
ENSMUSG00000060441	3690	208	3.14	73	1.5	90	1.2	70	1.19	69	0.71	49	0.58	96.5056	1.27892	0.632731	2.02127	0.0432516	0.585964	Ups	7	103912593	103937301	-	Trim5	tripartite motif-containing 5 [Source:MGI Symbol%3BAcc:MGI:3646853]	-	-	-	K10648	-
ENSMUSG00000047394	1786	0	0	0	0	2	0.06	9	0.32	17	0.36	15	0.37	6.10457	-4.11842	2.03788	-2.02093	0.043287	NA	Down	15	89261652	89263790	-	Odf3b	outer dense fiber of sperm tails 3B [Source:MGI Symbol%3BAcc:MGI:1917363]	-	GO:0005856:cytoskeleton;	-	-	-
ENSMUSG00000098600	67	0	0	0	0	0	0	11	10.32	4	2.28	4	2.6	3.14562	-4.92684	2.43802	-2.02084	0.0432965	NA	Down	11	101310013	101310079	-	Mir6929	microRNA 6929 [Source:MGI Symbol%3BAcc:MGI:5530680]	-	-	-	-	-
ENSMUSG00000111610	1131	0	0	0	0	0	0	11	0.61	4	0.13	4	0.15	3.14562	-4.92684	2.43802	-2.02084	0.0432965	NA	Down	9	77899881	77909543	+	Gm34829	predicted gene%2C 34829 [Source:MGI Symbol%3BAcc:MGI:5593988]	-	-	-	-	-
ENSMUSG00000058656	9283	110	0.66	132	1.08	116	0.62	45	0.3	137	0.56	33	0.15	97.049	1.26429	0.625967	2.01974	0.0434107	0.586679	Ups	15	53317206	53765933	-	Samd12	sterile alpha motif domain containing 12 [Source:MGI Symbol%3BAcc:MGI:2444518]	-	-	-	-	-
ENSMUSG00000117548	768	0	0	0	0	3	0.19	32	2.62	6	0.3	7	0.4	8.30797	-4.00398	1.98263	-2.01952	0.0434328	0.586679	Down	18	6014254	6015021	-	Gm41662	predicted gene%2C 41662 [Source:MGI Symbol%3BAcc:MGI:5624547]	-	-	-	-	-
ENSMUSG00000018341	3794	0	0	0	0	0	0	11	0.18	7	0.07	2	0.02	3.17526	-4.94232	2.44727	-2.01952	0.0434328	NA	Down	6	67268302	67353172	-	Il12rb2	interleukin 12 receptor%2C beta 2 [Source:MGI Symbol%3BAcc:MGI:1270861]	GO:0018108:peptidyl-tyrosine phosphorylation;GO:0032496:response to lipopolysaccharide;	GO:0009897:external side of plasma membrane;GO:0016021:integral component of membrane;	GO:0004896:cytokine receptor activity;GO:0019901:protein kinase binding;	K05064	ko04060 Cytokine-cytokine receptor interaction;ko04630 Jak-STAT signaling pathway;ko04658 Th1 and Th2 cell differentiation;ko05200 Pathways in cancer;ko05321 Inflammatory bowel disease (IBD);;
ENSMUSG00000096967	2716	17	0.35	98	2.74	39	0.71	0	0	28	0.39	19	0.3	38.0396	2.44064	1.20898	2.01875	0.0435127	0.587325	Ups	15	68206564	68209279	-	Gm26621	predicted gene%2C 26621 [Source:MGI Symbol%3BAcc:MGI:5477115]	-	-	-	-	-
ENSMUSG00000093510	2947	18	0.34	34	0.87	57	0.95	107	2.28	103	1.33	143	2.11	72.9102	-1.4085	0.697969	-2.01799	0.0435918	0.587959	Down	5	109020521	109040246	-	Vmn2r-ps21	vomeronasal 2%2C receptor%2C pseudogene 21 [Source:MGI Symbol%3BAcc:MGI:3761376]	-	-	-	-	-
ENSMUSG00000022613	1651	53	1.79	0	0	87	2.6	161	6.13	241	5.57	146	3.85	101.524	-1.78542	0.884937	-2.01757	0.0436359	0.588119	Down	15	89218601	89221218	+	Miox	myo-inositol oxygenase [Source:MGI Symbol%3BAcc:MGI:1891725]	GO:0019310:inositol catabolic process;	GO:0005737:cytoplasm;	GO:0004033:aldo-keto reductase (NADP) activity;GO:0008199:ferric iron binding;GO:0050113:inositol oxygenase activity;GO:0016651:oxidoreductase activity, acting on NAD(P)H;	K00469	ko00053 Ascorbate and aldarate metabolism;ko00562 Inositol phosphate metabolism;;
ENSMUSG00000105304	6071	0	0	86	1.07	23	0.19	6	0.06	12	0.08	0	0	26.3226	3.27341	1.62298	2.01691	0.043705	0.588369	Ups	3	104377976	104384046	-	Gm43696	predicted gene 43696 [Source:MGI Symbol%3BAcc:MGI:5663833]	-	-	-	-	-
ENSMUSG00000102123	2048	29	0.79	18	0.67	18	0.43	0	0	6	0.11	6	0.13	13.7396	2.95566	1.46554	2.01678	0.0437188	0.588369	Ups	1	72146314	72161160	-	Gm4319	predicted gene 4319 [Source:MGI Symbol%3BAcc:MGI:3782500]	-	-	-	-	-
ENSMUSG00000022938	1813	0	0	0	0	1	0.03	10	0.35	8	0.17	10	0.24	4.42764	-4.41312	2.18895	-2.01609	0.0437906	NA	Down	16	97272165	97316016	-	Fam3b	family with sequence similarity 3%2C member B [Source:MGI Symbol%3BAcc:MGI:1270150]	GO:0042593:glucose homeostasis;GO:0030073:insulin secretion;	GO:0005576:extracellular region;	-	-	-
ENSMUSG00000117096	2034	0	0	20	0.75	0	0	0	0	0	0	0	0	4.73731	5.87155	2.91335	2.0154	0.0438632	NA	Ups	17	73327947	73336073	-	Gm30420	predicted gene%2C 30420 [Source:MGI Symbol%3BAcc:MGI:5589579]	-	-	-	-	-
ENSMUSG00000112018	2212	0	0	0	0	0	0	19	0.54	5	0.09	0	0	4.20301	-5.34632	2.65348	-2.01483	0.0439223	NA	Down	10	61859183	61861394	+	Gm47919	predicted gene%2C 47919 [Source:MGI Symbol%3BAcc:MGI:6097172]	-	-	-	-	-
ENSMUSG00000101505	1508	0	0	0	0	1	0.03	24	1	1	0.03	3	0.09	5.32789	-4.68229	2.32497	-2.01391	0.0440189	NA	Down	14	61530429	61555595	-	1700109G14Rik	RIKEN cDNA 1700109G14 gene [Source:MGI Symbol%3BAcc:MGI:1914605]	-	-	-	-	-
ENSMUSG00000079699	507	0	0	0	0	2	0.19	26	3.22	11	0.83	2	0.17	6.80291	-4.28088	2.12573	-2.01384	0.0440268	NA	Down	X	8710233	8715846	+	Gm6592	predicted gene 6592 [Source:MGI Symbol%3BAcc:MGI:3647394]	-	-	-	-	-
ENSMUSG00000056771	2346	14	0.33	73	2.36	9	0.19	0	0	17	0.28	7	0.13	24.0521	2.84516	1.41368	2.01259	0.0441577	0.592449	Ups	6	128164781	128177586	-	Gm10010	predicted gene 10010 [Source:MGI Symbol%3BAcc:MGI:3641978]	-	-	-	-	-
ENSMUSG00000024863	1089	33	1.69	170	11.84	42	1.9	15	0.87	60	2.1	42	1.68	68.1899	1.74063	0.865243	2.01173	0.0442489	0.592449	Ups	19	30210342	30217087	+	Mbl2	mannose-binding lectin (protein C) 2 [Source:MGI Symbol%3BAcc:MGI:96924]	GO:0006958:complement activation, classical pathway;GO:0001867:complement activation, lectin pathway;	GO:0005581:collagen trimer;	GO:0005537:mannose binding;	K03991	ko04145 Phagosome;ko04610 Complement and coagulation cascades;ko05150 Staphylococcus aureus infection;;
ENSMUSG00000035805	2801	0	0	0	0	0	0	23	0.52	0	0	1	0.02	4.57865	-5.46884	2.7199	-2.01068	0.0443596	NA	Down	15	88840087	88863210	-	Mlc1	megalencephalic leukoencephalopathy with subcortical cysts 1 homolog (human) [Source:MGI Symbol%3BAcc:MGI:2157910]	GO:0032388:positive regulation of intracellular transport;GO:0047484:regulation of response to osmotic stress;	GO:0016323:basolateral plasma membrane;GO:0005829:cytosol;GO:0005783:endoplasmic reticulum;GO:0005768:endosome;GO:0016021:integral component of membrane;GO:0048471:perinuclear region of cytoplasm;	GO:0042802:identical protein binding;GO:0044877:protein-containing complex binding;	-	-
ENSMUSG00000113922	1553	0	0	0	0	0	0	13	0.53	4	0.1	2	0.06	3.23475	-4.96591	2.47046	-2.01011	0.0444191	NA	Down	13	9371463	9373015	+	Gm48887	predicted gene%2C 48887 [Source:MGI Symbol%3BAcc:MGI:6098646]	-	-	-	-	-
ENSMUSG00000074647	3972	0	0	0	0	0	0	11	0.17	5	0.05	3	0.03	3.10614	-4.90902	2.44373	-2.00882	0.0445561	NA	Down	2	155669468	155676774	-	Fam83c	family with sequence similarity 83%2C member C [Source:MGI Symbol%3BAcc:MGI:1918655]	-	-	GO:0019901:protein kinase binding;	-	-
ENSMUSG00000037922	7486	62	0.46	74	0.75	14	0.09	20	0.17	16	0.08	14	0.08	38.4395	2.01061	1.00101	2.00858	0.0445815	0.594535	Ups	3	135759124	136031827	-	Bank1	B cell scaffold protein with ankyrin repeats 1 [Source:MGI Symbol%3BAcc:MGI:2442120]	-	-	-	-	-
ENSMUSG00000029211	6083	58	0.53	93	1.16	63	0.51	32	0.33	49	0.31	19	0.14	56.3001	1.55304	0.773226	2.00851	0.0445888	0.594535	Ups	5	71727092	71815651	-	Gabra4	gamma-aminobutyric acid (GABA) A receptor%2C subunit alpha 4 [Source:MGI Symbol%3BAcc:MGI:95616]	GO:0006821:chloride transport;GO:0007214:gamma-aminobutyric acid signaling pathway;	GO:0034707:chloride channel complex;GO:0045211:postsynaptic membrane;GO:0016021:integral component of membrane;	GO:0005254:chloride channel activity;GO:0005230:extracellular ligand-gated ion channel activity;GO:0004890:GABA-A receptor activity;GO:0005216:ion channel activity;GO:0004888:transmembrane signaling receptor activity;	K05175	ko04080 Neuroactive ligand-receptor interaction;ko04723 Retrograde endocannabinoid signaling;ko04727 GABAergic synapse;ko04742 Taste transduction;ko05032 Morphine addiction;ko05033 Nicotine addiction;;
ENSMUSG00000104052	3438	0	0	66	1.46	5	0.07	0	0	9	0.1	0	0	17.3699	4.0071	1.99557	2.00799	0.0446439	0.594535	Ups	1	59840422	59843859	+	Gm38125	predicted gene%2C 38125 [Source:MGI Symbol%3BAcc:MGI:5611353]	-	-	-	-	-
ENSMUSG00000069421	4811	0	0	0	0	30	0.31	0	0	0	0	0	0	4.55642	5.83069	2.90512	2.00704	0.0447458	NA	Ups	10	129623158	129630786	-	Olfr810	olfactory receptor 810 [Source:MGI Symbol%3BAcc:MGI:3030644]	-	GO:0016021:integral component of membrane;GO:0005886:plasma membrane;	GO:0004930:G protein-coupled receptor activity;GO:0004984:olfactory receptor activity;	K04257	ko04740 Olfactory transduction;;
ENSMUSG00000020901	5550	94	0.94	63	0.86	30	0.27	6	0.07	32	0.22	37	0.29	46.4506	1.837	0.915352	2.00688	0.0447625	0.594967	Ups	11	68322947	68388675	+	Pik3r5	phosphoinositide-3-kinase regulatory subunit 5 [Source:MGI Symbol%3BAcc:MGI:2443588]	-	GO:0034451:centriolar satellite;GO:0005829:cytosol;GO:0005944:phosphatidylinositol 3-kinase complex, class IB;	GO:0046935:1-phosphatidylinositol-3-kinase regulator activity;	K02649	ko01521 EGFR tyrosine kinase inhibitor resistance;ko01522 Endocrine resistance;ko01524 Platinum drug resistance;ko04012 ErbB signaling pathway;ko04014 Ras signaling pathway;ko04015 Rap1 signaling pathway;ko04024 cAMP signaling pathway;ko04062 Chemokine signaling pathway;ko04066 HIF-1 signaling pathway;ko04068 FoxO signaling pathway;ko04070 Phosphatidylinositol signaling system;ko04071 Sphingolipi…
ENSMUSG00000048484	827	26	1.75	0	0	2	0.12	0	0	1	0.05	0	0	5.07642	4.98959	2.48746	2.0059	0.0448666	NA	Ups	8	4727539	4728365	-	Gm7461	predicted gene 7461 [Source:MGI Symbol%3BAcc:MGI:3645338]	-	-	-	-	-
ENSMUSG00000108955	1456	0	0	0	0	1	0.03	18	0.78	6	0.16	3	0.09	4.71506	-4.50175	2.245	-2.00523	0.0449385	NA	Down	8	3508039	3509494	+	Gm44775	predicted gene 44775 [Source:MGI Symbol%3BAcc:MGI:5753351]	-	-	-	-	-
ENSMUSG00000064597	136	35	14.35	0	0	0	0	0	0	1	0.28	0	0	6.38714	5.32621	2.65689	2.00468	0.0449976	NA	Ups	15	57904912	57905047	-	Gm22299	predicted gene%2C 22299 [Source:MGI Symbol%3BAcc:MGI:5452076]	-	-	-	-	-
ENSMUSG00000022941	1531	35	1.28	131	6.49	23	0.74	0	0	19	0.47	39	1.11	48.6391	2.37039	1.18251	2.00454	0.0450123	0.595986	Ups	16	94129279	94137794	+	Ripply3	ripply transcriptional repressor 3 [Source:MGI Symbol%3BAcc:MGI:2181192]	-	-	-	-	-
ENSMUSG00000070345	4158	29	0.39	101	1.84	21	0.25	9	0.14	20	0.18	27	0.28	40.2185	2.02417	1.00992	2.00429	0.0450389	0.595986	Ups	11	87507990	87550368	+	Hsf5	heat shock transcription factor family member 5 [Source:MGI Symbol%3BAcc:MGI:2685585]	-	GO:0005634:nucleus;	GO:0003700:DNA-binding transcription factor activity;GO:0043565:sequence-specific DNA binding;	-	-
ENSMUSG00000073598	2837	0	0	0	0	2	0.03	17	0.38	4	0.05	16	0.25	6.382	-4.18289	2.08846	-2.00286	0.0451923	NA	Down	18	35836278	35863922	+	1700066B19Rik	RIKEN cDNA 1700066B19 gene [Source:MGI Symbol%3BAcc:MGI:1920699]	-	GO:0016021:integral component of membrane;	-	-	-
ENSMUSG00000020123	2670	0	0	84	2.39	12	0.22	0	0	7	0.1	9	0.15	23.812	3.35626	1.67603	2.0025	0.0452309	0.595986	Ups	10	122284404	122289357	+	Avpr1a	arginine vasopressin receptor 1A [Source:MGI Symbol%3BAcc:MGI:1859216]	GO:0008284:positive regulation of cell proliferation;GO:0001992:regulation of systemic arterial blood pressure by vasopressin;	GO:0030139:endocytic vesicle;GO:0005768:endosome;GO:0016021:integral component of membrane;GO:0005886:plasma membrane;	GO:0005000:vasopressin receptor activity;	K04226	ko04020 Calcium signaling pathway;ko04072 Phospholipase D signaling pathway;ko04080 Neuroactive ligand-receptor interaction;ko04270 Vascular smooth muscle contraction;;
ENSMUSG00000097789	7340	0	0	64	0.66	2	0.01	0	0	6	0.03	3	0.02	16.5589	3.77884	1.88926	2.00017	0.0454821	0.598008	Ups	7	84178162	84232739	+	Gm2115	predicted gene 2115 [Source:MGI Symbol%3BAcc:MGI:3780284]	-	GO:0016021:integral component of membrane;	-	-	-
ENSMUSG00000097726	3665	0	0	0	0	0	0	16	0.27	1	0.01	2	0.02	3.48687	-5.07252	2.53728	-1.9992	0.0455868	NA	Down	5	28663272	29138993	+	9530036O11Rik	RIKEN cDNA 9530036O11Rik [Source:MGI Symbol%3BAcc:MGI:2444607]	-	-	-	-	-
ENSMUSG00000021974	4649	57	0.68	81	1.32	26	0.28	0	0	29	0.24	24	0.22	40.0629	2.29945	1.15079	1.99815	0.0457008	0.59889	Ups	14	58308004	58350177	+	Fgf9	fibroblast growth factor 9 [Source:MGI Symbol%3BAcc:MGI:104723]	GO:0030154:cell differentiation;GO:0008543:fibroblast growth factor receptor signaling pathway;GO:0007275:multicellular organism development;GO:0051781:positive regulation of cell division;GO:0008584:male gonad development;GO:1904707:positive regulation of vascular smooth muscle cell proliferation;	GO:0005576:extracellular region;GO:0005615:extracellular space;	GO:0005104:fibroblast growth factor receptor binding;GO:0008083:growth factor activity;	K04358	ko04010 MAPK signaling pathway;ko04014 Ras signaling pathway;ko04015 Rap1 signaling pathway;ko04151 PI3K-Akt signaling pathway;ko04810 Regulation of actin cytoskeleton;ko05200 Pathways in cancer;ko05218 Melanoma;ko05224 Breast cancer;ko05226 Gastric cancer;;
ENSMUSG00000111103	249	33	7.39	0	0	2	0.4	0	0	1	0.15	1	0.17	6.4802	4.5253	2.26537	1.9976	0.0457602	NA	Ups	10	41894212	41894806	+	1700016J18Rik	RIKEN cDNA 1700016J18 gene [Source:MGI Symbol%3BAcc:MGI:1922811]	-	-	-	-	-
ENSMUSG00000093880	1386	0	0	54	2.95	0	0	0	0	3	0.08	2	0.06	13.4127	4.31715	2.16139	1.99739	0.0457825	0.59889	Ups	17	6881152	6907189	-	Tmem181c-ps	transmembrane protein 181C%2C pseudogene [Source:MGI Symbol%3BAcc:MGI:3780993]	-	-	-	-	-
ENSMUSG00000107396	1424	0	0	64	3.41	6	0.21	0	0	9	0.24	0	0	17.048	3.97828	1.99189	1.99724	0.0457995	0.59889	Ups	6	135635911	135661525	+	4930425L21Rik	RIKEN cDNA 4930425L21 gene [Source:MGI Symbol%3BAcc:MGI:1925379]	-	-	-	-	-
ENSMUSG00000074062	1801	41	1.27	31	1.31	126	3.45	245	8.55	250	5.3	70	1.69	118.543	-1.31707	0.660692	-1.99348	0.0462093	0.600755	Down	9	109261384	109278208	-	Fbxw16	F-box and WD-40 domain protein 16 [Source:MGI Symbol%3BAcc:MGI:2443324]	-	-	-	K10267	-
ENSMUSG00000065924	131	0	0	74	42.83	2	0.75	0	0	0	0	0	0	17.8318	7.7911	3.90959	1.99282	0.0462813	0.600755	Ups	16	71460676	71460806	+	Gm22797	predicted gene%2C 22797 [Source:MGI Symbol%3BAcc:MGI:5452574]	-	-	-	-	-
ENSMUSG00000013353	5633	19	0.19	0	0	1	0.01	0	0	0	0	0	0	3.56024	5.47084	2.74614	1.99219	0.0463503	NA	Ups	7	43141468	43155364	-	4931406B18Rik	RIKEN cDNA 4931406B18 gene [Source:MGI Symbol%3BAcc:MGI:1921304]	GO:0007155:cell adhesion;	GO:0016021:integral component of membrane;GO:0005886:plasma membrane;	GO:0033691:sialic acid binding;GO:0030246:carbohydrate binding;	K06773	-
ENSMUSG00000054612	2894	160	3.08	30	0.79	168	2.86	121	2.63	329	4.34	512	7.71	196.17	-1.13304	0.568822	-1.9919	0.0463817	0.600755	Down	7	136496343	136731995	+	Mgmt	O-6-methylguanine-DNA methyltransferase [Source:MGI Symbol%3BAcc:MGI:96977]	GO:0006281:DNA repair;GO:0032259:methylation;	-	GO:0003908:methylated-DNA-[protein]-cysteine S-methyltransferase activity;	K00567	-
ENSMUSG00000053442	1282	0	0	0	0	0	0	15	0.74	3	0.09	1	0.03	3.36336	-5.02118	2.52084	-1.99187	0.0463857	NA	Down	6	66871636	66873505	-	4930597O21Rik	RIKEN cDNA 4930597O21 gene [Source:MGI Symbol%3BAcc:MGI:1922623]	-	-	-	-	-
ENSMUSG00000115811	707	0	0	0	0	4	0.28	8	0.71	7	0.38	44	2.71	9.42372	-3.77647	1.8967	-1.99107	0.0464732	0.600755	Down	15	36206520	36210851	-	Gm41293	predicted gene%2C 41293 [Source:MGI Symbol%3BAcc:MGI:5624178]	-	-	-	-	-
ENSMUSG00000018599	2716	124	2.55	23	0.64	238	4.32	93	2.15	381	5.35	633	10.15	216.855	-1.25708	0.631581	-1.99036	0.0465511	0.600755	Down	11	60619224	60623777	+	Mief2	mitochondrial elongation factor 2 [Source:MGI Symbol%3BAcc:MGI:2144199]	GO:0003374:dynamin family protein polymerization involved in mitochondrial fission;GO:0007005:mitochondrion organization;GO:0090141:positive regulation of mitochondrial fission;GO:0090314:positive regulation of protein targeting to membrane;	GO:0005741:mitochondrial outer membrane;	-	-	-
ENSMUSG00000051323	10464	8	0.04	139	1.01	37	0.17	14	0.08	35	0.13	21	0.09	49.5861	2.04945	1.02992	1.98991	0.0466005	0.600755	Ups	X	132483609	132589736	-	Pcdh19	protocadherin 19 [Source:MGI Symbol%3BAcc:MGI:2685563]	GO:0007420:brain development;GO:0007155:cell adhesion;GO:0007156:homophilic cell adhesion via plasma membrane adhesion molecules;	GO:0005887:integral component of plasma membrane;GO:0016021:integral component of membrane;GO:0005886:plasma membrane;	GO:0005509:calcium ion binding;	K16499	-
ENSMUSG00000056973	2369	0	0	0	0	13	0.27	27	0.72	55	0.89	40	0.74	19.0709	-3.07171	1.54406	-1.98937	0.0466599	0.600955	Down	8	93892696	93924466	-	Ces1d	carboxylesterase 1D [Source:MGI Symbol%3BAcc:MGI:2148202]	-	-	GO:0016787:hydrolase activity;	K01044	ko00983 Drug metabolism - other enzymes;ko01100 Metabolic pathways;;
ENSMUSG00000075023	2801	52	1.04	76	2.06	269	4.74	308	6.91	506	6.89	191	2.97	210.746	-1.06033	0.533146	-1.98882	0.0467212	0.601252	Down	2	93685706	93699502	-	Accsl	1-aminocyclopropane-1-carboxylate synthase (non-functional)-like [Source:MGI Symbol%3BAcc:MGI:3584519]	GO:0009058:biosynthetic process;	-	GO:0003824:catalytic activity;GO:0030170:pyridoxal phosphate binding;	-	-
ENSMUSG00000095859	351	0	0	0	0	0	0	21	3.76	2	0.22	0	0	4.2625	-5.36544	2.69786	-1.98878	0.0467255	NA	Down	12	114909570	114910003	-	Ighv1-43	immunoglobulin heavy variable V1-43 [Source:MGI Symbol%3BAcc:MGI:3704124]	-	-	-	-	-
ENSMUSG00000107688	649	25	2.15	0	0	0	0	0	0	0	0	0	0	4.48468	5.80274	2.91782	1.98873	0.0467313	NA	Ups	6	86953511	86954159	+	Gm44091	predicted gene%2C 44091 [Source:MGI Symbol%3BAcc:MGI:5690483]	-	-	-	-	-
ENSMUSG00000112041	2284	27	0.66	60	1.99	2	0.04	8	0.22	8	0.13	0	0	21.769	3.01421	1.516	1.98827	0.0467816	0.601252	Ups	12	11235994	11254503	-	9530020I12Rik	RIKEN cDNA 9530020I12 gene [Source:MGI Symbol%3BAcc:MGI:1924692]	-	-	-	-	-
ENSMUSG00000059854	18037	0	0	92	0.39	12	0.03	0	0	16	0.03	4	0.01	25.944	3.3104	1.66526	1.98791	0.0468213	0.60134	Ups	8	110993609	111336885	+	Hydin	HYDIN%2C axonemal central pair apparatus protein [Source:MGI Symbol%3BAcc:MGI:2389007]	-	GO:0005737:cytoplasm;	-	K17570	-
ENSMUSG00000113739	361	31	4.79	63	13.23	68	9.29	20	3.48	32	3.38	11	1.33	39.7678	1.78196	0.897245	1.98604	0.047029	0.603159	Ups	12	16026265	16030489	-	Gm48584	predicted gene%2C 48584 [Source:MGI Symbol%3BAcc:MGI:6098153]	-	-	-	-	-
ENSMUSG00000037259	8262	96	0.65	104	0.95	67	0.4	42	0.32	76	0.35	19	0.1	71.1882	1.43885	0.72476	1.98527	0.047114	0.603403	Ups	2	144312477	144369334	-	Dzank1	double zinc ribbon and ankyrin repeat domains 1 [Source:MGI Symbol%3BAcc:MGI:2139080]	-	-	GO:0046872:metal ion binding;	-	-
ENSMUSG00000115808	1199	0	0	0	0	6	0.25	32	1.68	11	0.35	23	0.84	11.6757	-3.49169	1.76127	-1.98248	0.0474254	0.604404	Down	15	34268673	34269975	-	Gm18949	predicted gene%2C 18949 [Source:MGI Symbol%3BAcc:MGI:5011134]	-	-	-	-	-
ENSMUSG00000073000	2494	106	2.37	69	2.1	74	1.46	9	0.23	55	0.84	56	0.98	62.596	1.53459	0.774078	1.98247	0.0474267	0.604404	Ups	12	76491271	76498110	+	Gm10451	predicted gene 10451 [Source:MGI Symbol%3BAcc:MGI:3641898]	-	-	-	-	-
ENSMUSG00000096957	1856	22	0.66	70	2.86	9	0.24	0	0	1	0.02	18	0.42	24.6678	2.97421	1.50075	1.98181	0.0475005	0.604404	Ups	8	11527929	11530241	+	E230013L22Rik	RIKEN cDNA E230013L22 gene [Source:MGI Symbol%3BAcc:MGI:2142601]	-	-	-	-	-
ENSMUSG00000078796	4879	0	0	0	0	15	0.15	58	0.75	65	0.51	11	0.1	22.1383	-3.08567	1.55779	-1.9808	0.0476142	0.605144	Down	7	15795739	15830259	+	Zfp541	zinc finger protein 541 [Source:MGI Symbol%3BAcc:MGI:3647699]	-	GO:0000118:histone deacetylase complex;GO:0005634:nucleus;	-	-	-
ENSMUSG00000085202	270	17	3.51	0	0	2	0.37	0	0	0	0	0	0	3.35334	5.3851	2.71949	1.98019	0.0476826	NA	Ups	13	93863871	93864210	-	Gm15620	predicted gene 15620 [Source:MGI Symbol%3BAcc:MGI:3783065]	-	-	-	-	-
ENSMUSG00000020950	4202	0	0	19	0.34	0	0	0	0	0	0	0	0	4.50045	5.79722	2.9294	1.97898	0.0478181	NA	Ups	12	49429443	49433644	+	Foxg1	forkhead box G1 [Source:MGI Symbol%3BAcc:MGI:1347464]	-	GO:0005634:nucleus;	GO:0003700:DNA-binding transcription factor activity;GO:0043565:sequence-specific DNA binding;	K09385	ko04068 FoxO signaling pathway;;
ENSMUSG00000110171	4682	0	0	19	0.31	0	0	0	0	0	0	0	0	4.50045	5.79722	2.9294	1.97898	0.0478181	NA	Ups	7	107719898	107726656	-	Olfr484	olfactory receptor 484 [Source:MGI Symbol%3BAcc:MGI:3030318]	-	GO:0016021:integral component of membrane;GO:0005886:plasma membrane;	GO:0004930:G protein-coupled receptor activity;GO:0004984:olfactory receptor activity;	K04257	ko04740 Olfactory transduction;;
ENSMUSG00000073018	2874	51	0.99	57	1.5	228	3.91	238	5.21	471	6.25	167	2.53	179.001	-1.08327	0.547519	-1.9785	0.0478722	0.606611	Down	6	71270749	71279864	+	Gm1070	predicted gene 1070 [Source:MGI Symbol%3BAcc:MGI:2685916]	-	-	-	-	-
ENSMUSG00000085595	1704	0	0	0	0	0	0	17	0.63	1	0.02	1	0.03	3.53144	-5.09081	2.57465	-1.97728	0.0480098	NA	Down	18	20731021	20798317	-	Gm16090	predicted gene 16090 [Source:MGI Symbol%3BAcc:MGI:3801885]	-	-	-	-	-
ENSMUSG00000090330	1577	91	3.22	270	12.98	148	4.63	35	1.39	177	4.28	122	3.37	146.784	1.21537	0.615043	1.97608	0.0481456	0.608251	Ups	7	24928112	24929688	+	9130221H12Rik	RIKEN cDNA 9130221H12 gene [Source:MGI Symbol%3BAcc:MGI:1924374]	-	-	-	-	-
ENSMUSG00000056328	6353	8	0.07	20	0.24	0	0	0	0	2	0.01	0	0	6.3896	4.63289	2.34496	1.97568	0.0481912	NA	Ups	11	67090878	67115401	+	Myh1	myosin%2C heavy polypeptide 1%2C skeletal muscle%2C adult [Source:MGI Symbol%3BAcc:MGI:1339711]	-	GO:0031672:A band;GO:0036464:cytoplasmic ribonucleoprotein granule;GO:0014704:intercalated disc;GO:0005859:muscle myosin complex;GO:0016459:myosin complex;	GO:0051015:actin filament binding;GO:0005524:ATP binding;GO:0003774:motor activity;	K10352	ko04530 Tight junction;;
ENSMUSG00000041559	3306	151	2.55	40	0.92	159	2.37	227	4.32	502	5.79	163	2.15	183.088	-1.00752	0.510108	-1.9751	0.0482565	0.608334	Down	1	133964992	133976015	+	Fmod	fibromodulin [Source:MGI Symbol%3BAcc:MGI:1328364]	GO:0030199:collagen fibril organization;	GO:0062023:collagen-containing extracellular matrix;GO:0005576:extracellular region;	-	K08121	-
ENSMUSG00000112784	530	0	0	0	0	1	0.09	19	2.25	16	1.15	0	0	5.54942	-4.7495	2.40551	-1.97443	0.0483333	NA	Down	12	76334668	76353757	-	Gm34868	predicted gene%2C 34868 [Source:MGI Symbol%3BAcc:MGI:5594027]	-	-	-	-	-
ENSMUSG00000097101	2245	12	0.3	66	2.23	55	1.21	144	4.03	99	1.68	223	4.33	97.6483	-1.45681	0.738208	-1.97344	0.0484453	0.608407	Down	13	64396514	64419666	+	1810034E14Rik	RIKEN cDNA 1810034E14 gene [Source:MGI Symbol%3BAcc:MGI:1913753]	-	-	-	-	-
ENSMUSG00000087344	437	0	0	0	0	0	0	13	1.87	3	0.26	2	0.2	3.12616	-4.91557	2.49216	-1.97241	0.0485629	NA	Down	5	134127251	134128047	-	Gm15627	predicted gene 15627 [Source:MGI Symbol%3BAcc:MGI:3783071]	-	-	-	-	-
ENSMUSG00000000632	5779	93	0.9	148	1.94	148	1.26	27	0.29	153	1.01	67	0.51	105.954	1.21638	0.616996	1.97145	0.0486721	0.6099	Ups	11	77821626	77869874	+	Sez6	seizure related gene 6 [Source:MGI Symbol%3BAcc:MGI:104745]	GO:0008344:adult locomotory behavior;GO:0021680:cerebellar Purkinje cell layer development;GO:0060079:excitatory postsynaptic potential;GO:0050773:regulation of dendrite development;GO:0090036:regulation of protein kinase C signaling;GO:0060074:synapse maturation;	GO:0016021:integral component of membrane;GO:0097440:apical dendrite;GO:0043198:dendritic shaft;GO:0043197:dendritic spine;GO:0005783:endoplasmic reticulum;GO:0043025:neuronal cell body;GO:0048471:perinuclear region of cytoplasm;	-	-	-
ENSMUSG00000076122	71	8	6.28	0	0	14	9.73	38	33.64	171	91.9	1	0.61	29.5991	-2.85231	1.44748	-1.97054	0.0487767	0.6099	Down	X	52142861	52142931	-	Mir503	microRNA 503 [Source:MGI Symbol%3BAcc:MGI:3619428]	-	-	-	-	-
ENSMUSG00000084843	1703	1	0.03	0	0	1	0.03	15	0.55	7	0.16	11	0.28	5.60968	-3.91219	1.98555	-1.97033	0.0488009	NA	Down	2	180012284	180027678	-	B230312C02Rik	RIKEN cDNA B230312C02 gene [Source:MGI Symbol%3BAcc:MGI:2444130]	-	-	-	-	-
ENSMUSG00000053647	2537	11	0.24	0	0	33	0.64	74	1.83	94	1.41	54	0.93	39.4437	-2.19597	1.11474	-1.96993	0.0488459	0.6099	Down	5	139408906	139413555	+	Gper1	G protein-coupled estrogen receptor 1 [Source:MGI Symbol%3BAcc:MGI:1924104]	-	GO:0016021:integral component of membrane;	GO:0004930:G protein-coupled receptor activity;	K04246	ko01522 Endocrine resistance;ko04915 Estrogen signaling pathway;;
ENSMUSG00000031165	2381	49	1.15	109	3.47	31	0.64	0	0	23	0.37	39	0.71	47.5889	2.23852	1.13664	1.96942	0.0489054	0.610099	Ups	X	7947692	7956737	-	Was	Wiskott-Aldrich syndrome [Source:MGI Symbol%3BAcc:MGI:105059]	GO:0007015:actin filament organization;GO:2000601:positive regulation of Arp2/3 complex-mediated actin nucleation;	GO:0005634:nucleus;	GO:0003779:actin binding;	K05747	ko04062 Chemokine signaling pathway;ko04144 Endocytosis;ko04520 Adherens junction;ko04530 Tight junction;ko04666 Fc gamma R-mediated phagocytosis;ko04810 Regulation of actin cytoskeleton;ko05100 Bacterial invasion of epithelial cells;ko05130 Pathogenic Escherichia coli infection;ko05131 Shigellosis;ko05132 Salmonella infection;ko05231 Choline metabolism in cancer;;
ENSMUSG00000091649	1184	120	5.65	48	3.07	57	2.37	21	1.11	30	0.97	48	1.77	55.9636	1.52921	0.777797	1.96607	0.0492902	0.610892	Ups	14	59558413	59578800	-	Phf11b	PHD finger protein 11B [Source:MGI Symbol%3BAcc:MGI:3645789]	-	GO:0005694:chromosome;GO:0005634:nucleus;	GO:0003677:DNA binding;GO:0018024:histone-lysine N-methyltransferase activity;GO:0008270:zinc ion binding;	K18494	ko00310 Lysine degradation;;
ENSMUSG00000066363	2290	110	2.68	0	0	42	0.9	1	0.03	25	0.42	4	0.08	29.6113	2.87858	1.46597	1.96361	0.0495758	0.610892	Ups	12	104180803	104187388	+	Serpina3f	serine (or cysteine) peptidase inhibitor%2C clade A%2C member 3F [Source:MGI Symbol%3BAcc:MGI:2182838]	-	GO:0005615:extracellular space;	-	K04525	-
ENSMUSG00000025934	4344	164	2.11	62	1.08	139	1.58	23	0.33	127	1.12	60	0.6	92.3226	1.26033	0.641963	1.96325	0.0496171	0.610892	Ups	1	21310813	21335885	+	Gsta3	glutathione S-transferase%2C alpha 3 [Source:MGI Symbol%3BAcc:MGI:95856]	GO:0006749:glutathione metabolic process;	GO:0005829:cytosol;	GO:0004364:glutathione transferase activity;	K00799	ko00480 Glutathione metabolism;ko00980 Metabolism of xenobiotics by cytochrome P450;ko00982 Drug metabolism - cytochrome P450;ko00983 Drug metabolism - other enzymes;ko01524 Platinum drug resistance;ko05200 Pathways in cancer;ko05204 Chemical carcinogenesis;ko05225 Hepatocellular carcinoma;ko05418 Fluid shear stress and atherosclerosis;;
ENSMUSG00000025938	13137	27	0.11	175	1.01	31	0.12	36	0.17	46	0.13	18	0.06	65.5986	1.80305	0.919606	1.96068	0.0499165	0.612063	Ups	1	12936773	13062874	-	Slco5a1	solute carrier organic anion transporter family%2C member 5A1 [Source:MGI Symbol%3BAcc:MGI:2443431]	GO:0006811:ion transport;GO:0055085:transmembrane transport;	GO:0016021:integral component of membrane;GO:0005886:plasma membrane;GO:0043231:intracellular membrane-bounded organelle;	GO:0022857:transmembrane transporter activity;	K14356	-
ENSMUSG00000108264	1756	24	0.76	0	0	0	0	0	0	0	0	0	0	4.30529	5.7439	2.93039	1.96011	0.0499826	NA	Ups	6	80279596	80281351	+	Gm20371	predicted gene%2C 20371 [Source:MGI Symbol%3BAcc:MGI:5012556]	-	-	-	-	-
ENSMUSG00000108485	655	24	2.04	0	0	0	0	0	0	0	0	0	0	4.30529	5.7439	2.93039	1.96011	0.0499826	NA	Ups	7	73337983	73338915	-	Idi1-ps4	isopentenyl-diphosphate delta isomerase%2C pseudogene 4 [Source:MGI Symbol%3BAcc:MGI:5010990]	-	-	-	-	-
ENSMUSG00000034353	3022	56	1.03	377	9.46	335	5.47	96	2	215	2.71	176	2.54	218.124	1.14307	0.583202	1.95998	0.0499978	0.612063	Ups	1	91107544	91152918	+	Ramp1	receptor (calcitonin) activity modifying protein 1 [Source:MGI Symbol%3BAcc:MGI:1858418]	GO:0006886:intracellular protein transport;GO:0008277:regulation of G protein-coupled receptor signaling pathway;	GO:0016021:integral component of membrane;	GO:0015026:coreceptor activity;	K08447	ko04270 Vascular smooth muscle contraction;;
